# Supplementary material for: Seasonal Metabolic Investigation in Pomegranate (Punica granatum L.) Highlights the Role of Amino Acids in Genotype- and Organ-Specific Adaptive Responses to Freezing Stress
Source: Front Plant Sci. 2021 Aug 12;12:699139. doi: 10.3389/fpls.2021.699139 (PMC8397415; doi:10.3389/fpls.2021.699139)
Supplement: Supplementary file 1 [file Data_Sheet_1.zip]

Archive with 29 entries (26 files):
- Supplementary_Material/
- Supplementary_Material/.DS_Store
- __MACOSX/
- __MACOSX/Supplementary_Material/
- __MACOSX/Supplementary_Material/._.DS_Store
- Supplementary_Material/Supplementary_Figure_1.tiff
- __MACOSX/Supplementary_Material/._Supplementary_Figure_1.tiff
- Supplementary_Material/Supplementary_Figure_2.tiff
- __MACOSX/Supplementary_Material/._Supplementary_Figure_2.tiff
- Supplementary_Material/Supplementary_Figure_3.tiff
- __MACOSX/Supplementary_Material/._Supplementary_Figure_3.tiff
- Supplementary_Material/Supplementary_Figure_4.tiff
- __MACOSX/Supplementary_Material/._Supplementary_Figure_4.tiff
- Supplementary_Material/Supplementary_Figure_5.tiff
- __MACOSX/Supplementary_Material/._Supplementary_Figure_5.tiff
- Supplementary_Material/Supplementary_Material.docx
- __MACOSX/Supplementary_Material/._Supplementary_Material.docx
- Supplementary_Material/Supplementary_Table_1.xlsx
- __MACOSX/Supplementary_Material/._Supplementary_Table_1.xlsx
- Supplementary_Material/Supplementary_Table_2.xlsx
- __MACOSX/Supplementary_Material/._Supplementary_Table_2.xlsx
- Supplementary_Material/Supplementary_Table_3.xlsx
- __MACOSX/Supplementary_Material/._Supplementary_Table_3.xlsx
- Supplementary_Material/Supplementary_Table_4.xlsx
- __MACOSX/Supplementary_Material/._Supplementary_Table_4.xlsx
- Supplementary_Material/Supplementary_Table_5.xlsx
- __MACOSX/Supplementary_Material/._Supplementary_Table_5.xlsx
- Supplementary_Material/Supplementary_Table_6.xlsx
- __MACOSX/Supplementary_Material/._Supplementary_Table_6.xlsx
