# Supplementary material for: Seasonal Metabolic Investigation in Pomegranate (Punica granatum L.) Highlights the Role of Amino Acids in Genotype- and Organ-Specific Adaptive Responses to Freezing Stress
Source: Front Plant Sci. 2021 Aug 12;12:699139. doi: 10.3389/fpls.2021.699139 (PMC8397415; doi:10.3389/fpls.2021.699139)
Supplement: Supplementary file 1 [file Data_Sheet_1.zip › Supplementary_Material/Supplementary_Table_1.xlsx]

## Sheet: Sheet1
Supplementary Table 1. Concentration of soluble carbohydrates (mg/g DW), amino acids (mg/g DW) and fatty acids (%) in the stem of fifteen pomegranate genotypes at seven time-points during two developmental cycles. Four distinct patterns of seasonal changes of investigated metabolites were represented as (a), (b), (c) and (d). For more information refer to the text.
	(b)	(b)	(b)	(a)	(a)	(a)	(a)	(a)	(a)	(a)	(b)	(b)	(b)	(b)	(b)	(b)	(a)	(b)	(b)	(b)	(b)	(b)	(b)	(b)	(b)	(b)	(d)		(b)	(d)	(b)
Genotype with time-point	Sucrose	Glucose	Fructose	Aspartic acid	Glutamic acid	Asparagine	Serine	Glutamine	Histidine	Glycine	Threonine	Citrulline	Arginine	Cysteine	Alanine	Tyrosine	GABA	Tryptophan	Methionine	Valine	Phenylalanine	Isoleucine	Leucine	Lysine	Proline	Palmitic acid	Palmitoleic acid	Stearic acid	Oleic acid	Linoleic acid	Linolenic acid
KD-18Dec	80.28	85.55	117.4	20.1736	17.8793	51.6037	7.5238	14.6375	37.6955	3.17053	4.30047	9.7909	44.3894	5.17593	22.0812	8.35277	12.936	8.00207	3.158	4.0282	2.9152	2.66593	3.80403	2.40067	20.5237	20.0887	1.07823	6.32383	8.87947	14.0485	48.5897
RP-18Dec	68.5	70.64	100.22	18.4347	17.4622	49.1971	7.33453	14.3949	38.9916	3.03717	4.2992	9.395	43.7268	5.23003	22.005	8.40493	13.0136	8.1067	3.23187	4.18173	2.77013	2.6319	3.77317	2.30307	19.1341	19.7419	1.11717	6.1563	8.55187	14.2285	48.2956
PS-18Dec	38.77	50.92	65.15	13.8516	12.0592	32.5485	3.85063	9.55357	28.0462	1.586	2.51653	5.84877	36.2604	3.15137	13.8473	5.2843	8.2775	5.676	2.1323	2.2988	1.67907	1.2534	2.57673	1.2505	12.7529	14.1179	3.68133	8.66967	5.69077	30.5426	34.7124
KJ-18Dec	40.87	50.21	60.78	12.6162	12.1772	32.7249	4.11953	9.63227	26.5208	1.54373	2.2741	5.78733	36.3094	3.0828	13.3049	5.2247	7.9031	5.6553	2.17463	2.49357	1.607	1.21027	2.67317	1.3871	12.8573	14.2124	3.3467	8.34843	5.61577	30.5131	34.417
GN-18Dec	38.81	47.12	60.33	12.2575	10.2615	33.6728	3.8406	9.68963	27.2969	1.4471	2.29187	5.56237	35.3908	2.93587	12.7802	5.16153	8.1143	5.8018	2.03703	2.37873	1.62877	1.38167	2.35523	1.07463	12.7892	13.9983	3.4554	8.25967	5.715	30.7981	34.1791
GO-18Dec	36.56	50.05	65.77	12.2613	9.68897	30.4589	4.06143	9.31323	28.1857	1.30053	2.293	5.9036	37.0163	2.9528	13.2413	5.14377	7.86963	5.79617	2.00993	2.17003	1.59687	1.44407	2.4543	1.0904	12.8259	14.2094	3.33447	8.53257	5.1583	30.027	34.1357
GD-18Dec	35.15	45.18	57.51	11.2174	8.52873	30.1969	3.95537	9.5016	27.6337	1.37207	2.4722	5.8171	36.5638	3.1787	12.6676	5.12423	8.34977	6.0915	1.97097	2.3263	1.69663	1.43653	2.52823	1.2678	12.9603	14.0077	3.69433	8.74703	5.2338	30.154	34.2447
TG-18Dec	33.21	40.76	58.12	10.9997	8.04	29.0589	4.0173	9.35143	27.1112	1.3147	2.1873	5.3728	34.9032	3.15247	13.3063	5.3177	7.96947	5.82987	1.9988	2.22273	1.5954	1.3344	2.6693	1.10127	12.7623	14.3274	3.28227	8.2614	5.63567	30.0916	34.6337
KN-18Dec	32.35	41.78	55.1	10.6381	7.31673	30.4428	3.74903	8.86243	27.2175	1.3235	2.22233	5.9201	36.4939	3.03253	12.9672	5.01013	8.09007	5.89073	1.98357	2.2055	1.63653	1.27543	2.5891	1.22007	12.801	14.4546	3.4811	8.4408	5.39257	30.2301	34.3807
BT-18Dec	30.7	43.14	54.63	9.3646	7.75237	28.8504	3.94133	8.5889	26.1936	1.3308	2.21097	5.4872	36.1894	2.92957	13.0068	5.27167	8.0119	5.97473	1.96053	2.3502	1.57947	1.22983	2.51107	1.17793	12.9401	14.0797	3.65703	8.36033	5.1776	30.6614	34.0526
BM-18Dec	28.2	41.1	50.73	9.2328	7.1153	30.9792	4.08057	9.7439	27.0811	1.35853	2.24753	5.9062	35.7861	3.0229	12.9115	5.30883	7.99587	6.1085	2.06263	2.2339	1.6149	1.34133	2.46593	1.11937	12.9564	14.2726	3.41053	8.37187	5.12963	30.2654	34.3213
BH-18Dec	26.56	45.5	49.34	8.94533	7.75173	30.0765	3.7976	8.9921	25.8006	1.397	2.18443	5.10057	34.8356	2.99857	12.7694	5.01707	8.16573	5.75257	2.1855	2.26187	1.59733	1.2667	2.38303	1.04873	12.842	14.0253	3.35693	8.2348	5.56513	30.4317	34.1146
SS-18Dec	30.15	41.51	45.75	8.24323	7.0609	29.0988	3.7843	8.638	24.9542	1.3198	2.2546	5.54853	35.8123	3.00963	13.0844	5.0375	8.1087	5.88253	2.07	2.37143	1.66067	1.19487	2.5103	1.00283	12.8988	14.0974	3.60393	8.427	5.3609	30.0403	34.4275
VH-18Dec	22.51	33.38	31.8	5.39893	5.34147	19.4715	2.29837	4.82727	16.5968	1.0568	0.989767	3.2128	27.1714	2.04033	8.686	3.0148	5.69193	3.22447	0.8341	1.23497	0.756233	0.450633	1.3516	0.312167	9.49187	11.0158	6.37943	3.39433	3.45793	50.7973	17.3501
MH-18Dec	20.44	35.46	33.42	5.03963	3.85677	19.0813	2.08463	5.10303	16.139	0.835967	1.1647	3.30077	26.7295	2.05677	8.9613	3.15323	5.86117	3.0335	0.713933	1.15317	0.7374	0.597267	1.3897	0.336333	8.9617	11.1608	6.625	3.35163	3.3989	49.1669	17.5727
KD-17Jan	69.73	79.64	110.46	18.3317	17.1655	52.2613	6.95957	13.8568	37.2108	3.02923	5.04673	10.037	46.0211	5.23253	21.9092	8.10637	13.028	8.3136	3.13013	4.1402	2.83363	2.51757	3.6126	2.47627	19.7255	19.7303	1.14977	5.52207	8.3855	16.1001	47.6703
RP-17Jan	57.85	64.15	92.4	18.3782	18.0855	47.9208	6.84203	13.5561	36.8467	3.15597	4.09307	9.995	43.4657	5.36417	23.0799	8.2258	12.8948	7.93837	2.85663	4.23893	2.88587	2.57373	3.5686	2.22533	18.7996	19.2083	1.3148	5.11967	8.21237	16.429	47.4956
PS-17Jan	28.41	39.85	53.08	13.9634	11.2929	30.4152	4.05437	8.74087	25.4515	1.3942	2.35863	5.88403	37.019	3.04663	12.7589	5.17417	7.7552	5.1293	1.74877	2.35137	1.46733	1.40593	2.3091	1.07063	12.9359	13.3244	3.12387	7.19587	5.12633	31.5265	33.3635
KJ-17Jan	27.1	32.86	40.22	11.5564	11.7904	31.7901	3.99627	8.5253	25.3723	1.38963	2.38567	5.60687	36.3214	3.28953	12.8131	5.11323	7.78197	5.3286	1.84247	2.31263	1.5524	1.3564	2.47687	1.1029	12.8858	13.5039	3.36677	7.66013	5.41987	31.0469	33.4284
GN-17Jan	25.8	35.47	42.84	11.6213	10.6364	31.5522	3.81392	8.01063	25.3944	1.56333	2.3224	5.42933	36.0013	3.27107	13.1037	4.90123	7.88953	5.3035	1.65913	2.26477	1.58137	1.37267	2.4149	1.02233	12.8938	13.4495	3.21743	7.8025	5.2913	31.7781	33.0579
GO-17Jan	25.22	35.24	44.83	11.3369	10.8565	30.3727	4.45707	8.63273	25.5407	1.3364	2.422	5.53657	34.9963	3.26833	12.9603	5.0906	8.0096	5.014	1.736	2.18633	1.62453	1.31233	2.59197	1.06897	12.8671	13.2156	3.2339	7.32137	5.36423	31.4308	33.2249
GD-17Jan	20.11	34.12	37.34	10.5462	8.72667	28.8036	3.70067	7.97243	26.2609	1.5001	2.408	5.6663	35.5158	3.1426	13.1507	5.25827	7.90003	5.06413	1.63473	2.30977	1.43797	1.2809	2.31717	1.08833	12.9944	13.3775	3.1653	7.70807	5.1959	31.1191	33.4368
TG-17Jan	18.41	30.8	41.25	10.596	9.5321	29.7384	3.771	8.18457	25.2532	1.41783	2.3017	5.75757	35.7006	2.9272	13.0901	5.05033	8.34743	5.1308	1.7779	2.2982	1.3969	1.1886	2.42767	1.09203	12.9281	13.2675	3.39133	7.66773	5.31497	31.2121	33.1221
KN-17Jan	18.26	31.29	36.5	9.6228	8.42147	29.5829	4.01097	8.4813	25.4536	1.3748	2.2532	5.62007	34.7998	2.9864	12.8697	5.17607	8.164	5.65303	1.61033	2.3881	1.58903	1.33197	2.38383	1.03573	12.9381	13.0205	3.26103	7.26277	5.1476	31.0663	33.5102
BT-17Jan	21.63	32.85	41.7	9.08343	9.20253	29.2873	4.1322	8.0432	25.5234	1.52903	2.4395	5.69443	35.2173	3.03303	13.2681	5.5006	7.91753	5.48257	1.5279	2.27117	1.4504	1.32477	2.33293	1.00203	12.8006	13.0791	3.0674	7.61613	5.09757	31.294	33.1367
BM-17Jan	17.76	30.76	32.93	8.54623	8.43067	30.4503	3.8278	7.8218	24.7546	1.39017	2.28587	5.40927	35.3521	3.15137	13.0627	5.17723	8.3414	5.26263	1.36037	2.19077	1.52233	1.27793	2.56723	1.18913	12.884	13.1016	3.0309	7.1958	5.46977	31.396	33.3686
BH-17Jan	18.69	26.12	30.37	8.47907	7.45303	28.3175	3.98797	7.7529	25.0252	1.40683	2.33963	5.5712	34.4851	2.93027	12.984	5.05747	8.02717	5.5454	1.66483	2.23653	1.60113	1.2954	2.4934	1.03247	12.843	13.0805	3.1347	7.41803	5.2204	31.5268	33.1493
SS-17Jan	12.77	25.19	29.41	7.83853	8.06743	29.1246	3.8712	8.04297	24.5581	1.30703	2.21727	5.22327	35.4835	2.90013	13.1854	5.1662	8.0706	5.19607	1.59683	2.2067	1.51723	1.22937	2.43733	1.01737	12.9014	13.1719	3.18953	7.336	5.07278	31.6851	33.1537
VH-17Jan	10.2	19.6	26.05	4.16087	2.9498	20.0257	2.1526	4.01113	15.2412	1.08187	1.124	3.2368	25.5602	1.9903	9.06403	2.96773	4.988	2.8554	0.5209	0.9606	0.472133	0.649967	1.251	0.361933	8.84013	11.1127	5.3105	3.03347	3.1246	50.213	17.2416
MH-17Jan	11.07	17.15	25.76	4.81257	3.42407	18.6437	2.10187	4.28913	13.9477	0.885733	1.16493	3.45293	27.1136	2.0626	8.5933	2.63513	4.8159	2.51293	0.453467	1.0682	0.4503	0.447333	1.26387	0.383967	8.85947	10.7044	5.1977	3.2155	3.17463	48.8257	17.4312
KD-1Oct	10.14	10.67	14.37	2.70317	2.2837	3.76033	0.950354	0.911333	3.227	0.5006	1.0964	2.2468	1.57743	1.41473	1.04467	2.4626	4.34787	0.455467	2.94647	1.16217	0.558533	0.5075	0.7245	0.803533	1.03647	8.11047	6.22787	3.07703	5.18207	62.7245	10.05
RP-1Oct	10.3	11.45	13.19	2.76573	2.54347	4.26947	1.14653	1.0051	3.51843	0.533467	1.1884	2.2868	1.6559	1.47517	1.11437	2.51877	4.31447	0.5387	2.87203	1.2022	0.587767	0.543633	0.745967	0.889233	1.00697	8.3872	6.81993	3.17843	4.9883	62.4569	11.0261
PS-1Oct	9.7	10.56	13.43	2.58783	2.4725	3.82017	1.14653	1.17357	3.5617	0.577667	1.1337	2.44013	1.7502	1.3967	1.15163	2.41773	4.44043	0.6296	1.73373	1.18943	0.5823	0.507367	0.768933	0.5641	1.3444	8.7463	6.833	11.5682	3.5309	55.1711	13.9121
KJ-1Oct	9.14	10.85	12.37	2.7677	2.33323	4.03437	1.0678	1.00623	3.76637	0.532367	1.18613	2.2919	1.6271	1.67623	1.14243	2.49387	4.09687	0.527767	1.6179	1.1752	0.570267	0.458933	0.616733	0.575267	1.3034	8.6644	6.3725	11.61	3.80913	55.3541	14.0453
GN-1Oct	8.19	10.68	12.86	2.80773	2.22928	4.0265	0.9894	0.998667	3.44507	0.610867	1.2816	1.91033	1.65377	1.60823	1.1105	2.5029	4.2667	0.549833	1.6229	1.31767	0.619167	0.557233	0.666667	0.6067	1.52257	8.6537	6.1282	11.8726	3.75743	55.5534	13.741
GO-1Oct	8	10	12.7	2.79057	2.36627	4.33807	1.04224	1.1616	3.7216	0.6873	1.2617	2.2054	1.55877	1.479	1.20567	2.3902	4.3316	0.558167	1.54543	1.02773	0.650067	0.526333	0.7154	0.552433	1.22603	8.32403	6.59027	11.7601	3.34703	55.7478	13.9085
GD-1Oct	8.34	11.68	12.16	2.80023	2.5084	4.62357	1.02324	0.952933	3.2354	0.518333	1.3114	2.34963	1.8254	1.39257	1.0972	2.55817	4.16093	0.6274	1.54437	1.11007	0.666367	0.516233	0.618733	0.609367	1.3355	8.5197	6.80353	11.2915	3.45335	55.272	13.9798
TG-1Oct	7.49	9.77	11.47	2.6012	2.72643	3.78257	1.0567	0.9854	3.53187	0.571367	1.22877	2.3093	1.87143	1.54677	1.09967	2.38007	4.22167	0.559533	1.6397	1.3439	0.6301	0.592167	0.6023	0.622667	1.4174	8.71577	6.22363	11.9106	3.56627	55.833	13.6999
KN-1Oct	7.94	9.24	12.64	2.78413	2.44977	4.02573	0.9899	1.07877	3.46447	0.5538	1.1838	2.3551	1.75327	1.67187	1.15427	2.49913	4.21897	0.612467	1.65393	1.07257	0.5361	0.537633	0.696467	0.614633	1.2325	8.99727	6.654	11.3677	3.42087	54.9291	13.8582
BT-1Oct	6.91	10.13	11.4	2.20577	2.77907	3.90027	0.904967	1.1298	3.48763	0.607467	1.26757	2.21437	1.73257	1.40353	1.16677	2.34927	4.10877	0.615933	1.58733	1.23963	0.594167	0.564733	0.693733	0.5749	1.3637	8.2699	6.93067	11.4636	3.25227	54.8502	13.5055
BM-1Oct	8.33	10.73	10.38	2.82793	2.03394	4.29183	1.1121	1.0444	3.5001	0.578533	1.2022	2.28317	1.4884	1.35027	1.19897	2.5156	4.2412	0.591683	1.62497	1.3079	0.697833	0.601633	0.716567	0.5319	1.2176	7.53043	6.4652	10.9925	3.80657	55.4181	13.7246
BH-1Oct	7.36	9.61	11.86	2.52687	2.19543	4.03233	0.9078	1.16239	3.3817	0.607567	1.18963	2.3957	1.70267	1.3576	1.14327	2.23027	4.28747	0.597867	1.6567	1.03997	0.711633	0.650133	0.685033	0.5453	1.30083	8.4189	6.33137	11.499	3.6919	55.3087	13.4549
SS-1Oct	7.4	8.15	11.14	2.71501	2.07353	3.70777	0.9352	0.943413	3.44867	0.596367	1.293	2.4126	1.69077	1.33787	1.1367	2.17463	3.83687	0.615733	1.55513	1.0276	0.552367	0.511467	0.650967	0.557833	1.187	8.42583	6.71727	11.5206	3.17239	55.2235	13.2446
VH-1Oct	6.68	8.82	9.64	2.4032	2.17957	3.10473	0.7593	1.13293	2.816	0.500467	0.926267	2.02083	1.57433	1.00403	0.946467	1.68183	3.4869	0.464667	0.630033	0.826667	0.4466	0.312833	0.465667	0.253633	0.861967	9.52417	7.28257	10.4472	1.5488	51.8039	16.2991
MH-1Oct	5.93	9.16	10.26	2.41043	1.76893	3.67053	0.677833	1.1156	2.67053	0.425033	0.812933	1.76823	1.56447	1.14357	0.9175	1.78583	3.424	0.430833	0.5157	0.7898	0.5394	0.362133	0.5624	0.314167	0.8569	9.25437	7.4281	10.2555	1.25247	51.2806	16.13
KD-15Dec	79.62	89.24	121.11	21.2846	18.1589	51.5172	7.16983	15.4846	39.8505	3.24687	4.5879	9.53263	45.4081	5.22047	21.4846	8.15603	12.4135	8.8541	3.51173	4.12797	2.8595	2.48593	3.94683	2.3438	20.8802	20.2561	1.09863	6.53217	8.90593	14.1961	48.9312
RP-15Dec	65.54	75.87	101.14	20.1112	17.782	48.0636	6.91287	14.901	39.2722	3.102	4.41737	9.33393	45.7859	5.00743	20.3549	8.26653	12.5245	8.2825	3.4974	4.03777	2.88363	2.4734	3.8678	2.22113	20.7628	20.1235	1.17303	6.26927	8.30367	14.8265	48.6213
PS-15Dec	40.32	51.45	68.8	11.4173	10.4174	33.7714	4.05253	10.5459	28.3003	1.50833	2.3276	6.16397	38.5426	3.2004	13.6882	5.4099	8.2762	5.68903	2.0757	2.30573	1.7137	1.4363	2.65873	1.27037	13.0904	14.4042	3.74997	8.84547	5.1465	30.7197	34.7052
KJ-15Dec	39.54	52.13	63.51	11.9872	10.6532	34.2692	3.9581	10.4407	27.9614	1.3401	2.166	6.13847	37.5096	3.04567	13.4853	5.3521	8.2964	5.8696	2.13213	2.36023	1.6445	1.27397	2.578	1.16363	13.0508	14.6182	3.51483	8.59377	5.0411	30.2911	34.7927
GN-15Dec	40.51	50.36	60.15	11.9161	9.49213	33.8255	4.11363	10.0923	28.8596	1.57057	2.25317	5.79667	37.4477	3.14963	12.5791	5.17843	8.01477	5.53403	1.98337	2.19303	1.87993	1.3114	2.66853	1.30423	12.9251	14.5574	3.22743	8.56837	5.601	30.8795	34.3597
GO-15Dec	38.76	48.86	63.86	11.796	9.32927	34.5124	3.91587	9.97537	28.677	1.344	2.04613	6.07057	37.722	3.10687	12.4548	5.1999	7.97453	5.74837	2.16523	2.402	1.84117	1.29017	2.65663	1.2161	13.0453	14.4866	3.63637	8.4026	5.14957	30.9548	34.6935
GD-15Dec	37.82	45.85	60.8	10.3092	9.0001	31.8141	3.75317	10.0359	28.3507	1.41133	2.1765	5.6111	37.5673	3.2828	12.6228	5.2933	7.99777	5.72393	1.9992	2.21107	1.7416	1.32787	2.51503	1.13007	12.9015	14.2019	3.79293	8.6154	5.10647	30.5128	34.2221
TG-15Dec	35.83	43.12	60.22	10.2604	8.5475	30.9999	3.89203	9.72513	27.1712	1.33327	2.365	5.96747	37.6376	3.22997	13.0295	5.23427	8.23907	5.86477	2.03697	2.22657	1.81093	1.2843	2.47657	1.1821	13.1603	14.1816	3.484	8.95237	5.3482	30.3436	34.1928
KN-15Dec	35.68	45.11	57.65	9.29917	8.5731	31.4685	4.0298	9.4469	28.593	1.38667	2.20193	5.90697	36.2503	3.08927	12.9505	5.14203	8.02607	5.57257	1.98233	2.36417	1.5047	1.40497	2.60033	1.26317	13.1705	14.3951	3.7047	8.29613	5.17253	30.0883	34.637
BT-15Dec	31.4	46.13	55.32	9.5977	8.412	32.7114	4.21983	9.66693	27.504	1.4459	2.16773	5.3385	36.7181	3.12667	13.0887	5.3949	8.17143	5.65657	2.01893	2.24893	1.66933	1.3185	2.55803	1.1682	13.1586	14.0814	3.56397	8.43283	5.13477	30.6199	34.9547
BM-15Dec	31.24	43.3	52.64	9.9319	8.35813	31.0372	4.231	9.64457	27.7697	1.47347	2.19587	5.4728	36.6232	3.0832	13.103	5.17943	8.1375	5.80413	1.96873	2.33617	1.7875	1.44597	2.45137	1.21067	13.1243	14.2883	3.36233	8.45267	5.28777	30.1852	34.4961
BH-15Dec	30.42	46.16	50.2	9.08397	8.1077	32.7394	3.70577	9.30607	27.1845	1.40193	2.42567	5.6564	36.4938	3.2278	13.0119	5.06993	7.90277	5.8768	2.09817	2.28883	1.72597	1.36987	2.51147	1.08167	13.2329	14.4515	3.4008	8.81317	5.53417	30.801	34.3023
SS-15Dec	29.38	40.71	43.61	9.6337	8.2619	30.0378	3.7367	9.36467	26.5117	1.45103	2.21467	5.39938	35.8375	3.0579	12.8234	5.0067	7.75207	5.60997	2.0468	2.291	1.56717	1.34323	2.50767	1.09653	12.9552	14.7191	3.9245	8.33207	5.42103	30.2086	34.1773
VH-15Dec	25.18	35.81	30.45	5.40513	4.99593	20.3705	2.16317	5.926	17.6265	0.984733	1.12823	3.6253	29.6241	1.75497	8.75777	3.0468	5.9305	3.291	0.906767	1.17597	0.870333	0.6923	1.4713	0.449033	9.42127	11.2945	6.4014	3.46214	3.89357	50.0494	17.9581
MH-15Dec	23.77	37.4	26.18	4.7106	4.1603	18.8317	2.19843	6.1505	17.8317	0.855333	1.1999	3.45	29.4555	1.73377	8.81717	3.14917	5.7792	3.08723	0.7433	1.14243	0.8235	0.647	1.3761	0.4108	9.46507	11.4876	6.9504	3.65983	3.6773	49.9543	18.1222
KD-15Jan	70.83	80.41	115.6	19.9863	17.2258	49.7187	7.35753	14.0855	38.3744	2.95777	4.8709	10.008	47.1455	5.3065	22.0711	8.24563	13.1308	9.16733	3.30103	3.98153	2.95187	2.6148	3.84157	2.2349	19.1487	20.147	1.28113	5.42523	8.12747	16.2573	47.1059
RP-15Jan	59.22	68.85	94.7	20.4469	17.1483	47.6042	7.034	13.8821	38.03	3.19177	3.75247	9.62533	45.6614	5.2192	21.1594	7.96633	12.8419	8.65933	2.94967	3.8903	2.8517	2.5484	3.74457	2.13373	19.2653	19.9062	1.48637	5.32057	8.053	16.6259	47.3509
PS-15Jan	31.56	41.21	58.73	13.1039	12.032	30.9353	4.11377	10.9807	26.6302	1.35137	2.44287	5.55087	36.9215	3.3472	13.7377	5.0102	7.89997	5.53093	1.73417	2.15477	1.56157	1.25203	2.57987	1.03383	12.8259	13.8296	3.12323	7.9129	5.4331	31.0211	33.9191
KJ-15Jan	30.23	30.28	42.84	12.6179	11.5482	33.4055	3.93077	9.9145	26.3335	1.26633	2.29857	5.7858	38.1547	3.2994	12.8432	4.83857	7.86767	5.4227	1.58837	2.12513	1.5961	1.3495	2.55543	1.0575	12.6281	13.7559	3.29683	7.59373	5.62047	31.2687	33.584
GN-15Jan	23.46	40.8	43.6	11.8112	10.8985	34.0082	3.61597	9.55023	26.1233	1.33207	2.2477	6.24027	37.0341	3.0626	12.9709	5.052	8.1779	5.2148	1.6304	2.13813	1.6587	1.24703	2.44707	1.11847	12.7061	13.3794	3.34953	7.741	5.21227	31.1794	33.1321
GO-15Jan	28.17	33.57	45.37	11.5138	9.21577	31.5082	3.6078	9.7495	26.5095	1.25367	2.3065	5.95447	36.4625	3.05863	12.938	5.16387	7.7211	5.2382	1.6175	2.35103	1.6937	1.1587	2.41307	1.10883	12.817	13.5089	3.08417	7.4688	5.52237	30.9521	33.5158
GD-15Jan	23.8	38.75	40.87	10.7024	9.2891	31.1181	3.797	9.5204	26.0688	1.367	2.34847	6.01993	36.9236	3.2416	13.3324	5.24797	7.7402	5.27573	1.6725	1.9525	1.61537	1.13927	2.35967	1.22797	12.7312	13.0629	3.189	7.97333	5.3094	31.3058	33.523
TG-15Jan	20.75	35.5	45.15	9.43217	9.18557	29.6605	3.51763	9.9262	26.2614	1.27257	2.27573	5.77143	36.5224	2.90507	13.0387	4.90607	7.76993	5.76587	1.76033	1.90903	1.46863	1.24503	2.54263	1.00303	12.6849	13.6893	3.30627	7.35983	5.13043	31.0751	33.6614
KN-15Jan	21.27	33.24	38.42	9.51023	7.77893	30.1276	3.828	9.09233	26.9087	1.3308	2.19983	5.93017	37.4949	3.1788	13.1254	5.14653	8.21457	5.16	1.40297	2.0364	1.5311	1.1736	2.42397	1.1203	12.551	13.4394	3.1637	7.60623	5.0216	31.1749	33.4815
BT-15Jan	25.96	31.88	40.64	9.18823	8.2728	30.4016	3.43387	9.36293	25.3951	1.4919	2.40587	5.87963	36.3857	2.98947	13.0818	5.17837	7.54323	5.3463	1.5675	2.11203	1.60687	1.2367	2.34993	1.0607	12.3362	13.2212	3.36357	7.88857	5.5823	31.4052	33.9537
BM-15Jan	17.5	30.45	33.13	9.28407	7.8904	29.4004	3.5981	10.1112	26.2229	1.32333	2.34153	5.76033	35.675	3.1669	13.0035	5.02473	7.82077	5.1747	1.76367	2.2929	1.50443	1.3109	2.52017	1.15703	12.7911	13.5984	3.58943	7.5058	5.10623	31.1638	33.5613
BH-15Jan	15.48	25.68	29.7	8.7452	7.8804	32.9654	3.82477	9.304	25.6004	1.4824	2.44007	5.78833	36.6045	3.38373	12.8584	5.10433	7.8039	5.47163	1.55853	2.14477	1.63677	1.25453	2.36027	1.1067	12.6866	13.306	3.21013	7.79703	5.27243	31.5754	33.4431
SS-15Jan	15.11	27.82	32.2	7.1289	7.55367	29.0193	3.57803	9.2536	25.1166	1.28893	2.17237	5.85597	35.7158	3.0282	12.5731	5.06937	7.88683	5.237	1.68133	2.18597	1.40287	1.235	2.4847	1.00183	12.5264	13.4073	3.52653	7.43647	5.2186	31.5058	33.6238
VH-15Jan	12.76	22.68	23.3	5.12523	3.8191	20.5255	2.09207	5.50183	15.2769	1.00577	1.16517	3.313	26.6067	1.52513	8.42763	2.89467	4.8234	2.7583	0.6045	1.08563	0.563633	0.581033	1.25367	0.341667	8.15337	11.1413	5.58513	3.157	3.54903	49.3948	17.539
MH-15Jan	10.24	20.4	21.25	2.81183	3.93583	18.5123	2.296	5.19497	14.2281	0.8601	1.0398	3.28887	27.8636	1.58633	8.90063	2.66367	4.9168	2.5305	0.595333	1.10453	0.522967	0.624867	1.27873	0.3594	8.21623	11.1481	5.7493	3.17427	3.5798	49.4828	17.8371
KD-13Feb	32.37	38.48	45.3	9.9761	8.31763	38.23	4.3198	9.98157	18.2301	1.93613	2.66583	4.2126	32.8963	2.89907	8.31607	3.6317	6.36093	4.111	3.0758	1.8161	1.41383	1.6943	1.58317	1.1394	14.5065	15.2803	2.52157	3.91937	6.33003	31.7905	39.5048
RP-13Feb	27.86	34.23	35.6	9.55393	7.44073	35.487	3.24983	8.81303	17.6727	1.3722	2.14573	3.8806	31.4684	2.5349	8.41453	3.43587	5.478	4.20917	2.74703	1.40057	1.37307	1.4716	1.6166	1.27337	12.7826	14.8918	2.7279	3.8148	6.35167	32.8864	36.4583
PS-13Feb	20.43	20.84	31.78	5.9095	4.4136	22.2298	1.8648	5.3703	10.2806	0.686067	1.78503	2.35163	23.0298	1.8462	3.24803	2.0672	3.4036	1.77173	1.51217	0.932733	0.5631	0.640833	0.8475	0.402	7.16743	10.2474	4.90577	9.29497	4.27867	44.1738	27.0808
KJ-13Feb	15.9	17.52	22.23	3.1899	4.01593	21.3206	1.92783	4.91927	9.63067	0.646533	1.82893	2.86497	22.0814	1.80207	3.2852	2.0246	3.20927	1.53193	1.5342	1.04753	0.429967	0.581433	0.788933	0.5117	7.76057	10.6741	4.74613	9.7575	3.9834	44.3815	26.4257
GN-13Feb	13.81	20.86	22.86	3.4704	2.89923	20.1284	1.70647	5.16367	8.59293	0.6711	1.46237	2.42227	23.2258	1.8842	3.43927	1.93854	3.05783	1.88857	1.40567	0.890267	0.423633	0.604133	0.486333	0.5435	6.852	9.88857	4.8897	9.9288	4.0955	42.7304	23.8185
GO-13Feb	14.2	21.34	20.27	2.51397	3.40634	19.5532	1.44573	3.99427	9.35103	0.626067	1.25323	2.43113	22.9202	1.77603	3.36313	1.88277	2.5012	2.1729	1.29743	0.931733	0.604533	0.438133	0.742733	0.6247	7.90337	12.0043	5.69187	8.91661	4.06353	40.7318	26.7603
GD-13Feb	15.9	18.73	21.61	2.08453	2.31943	19.2935	2.00537	4.47043	7.57453	0.526133	1.46027	2.36867	22.6199	1.73923	3.05657	1.9134	2.54737	1.93607	1.4516	0.904133	0.4696	0.481533	0.727567	0.4648	7.42	10.8954	5.20437	9.77607	4.4993	43.8209	25.5087
TG-13Feb	13.12	22.52	23.31	3.33843	3.01693	19.7587	1.43683	3.33473	8.10033	0.688033	1.18727	2.45877	22.5594	1.74197	3.1595	1.74327	2.2876	2.03427	1.45103	0.9623	0.493367	0.369967	0.642167	0.462967	7.7393	11.588	4.70387	8.72623	4.81353	42.0132	27.8055
KN-13Feb	12.89	21.15	22.64	2.7072	3.03693	20.0686	1.23377	2.96933	7.20827	0.492567	1.44423	2.29037	20.5125	1.86427	3.2849	1.7081	3.02057	1.89053	1.2019	1.07007	0.397067	0.466933	0.693567	0.653033	7.06197	10.3764	5.1534	9.95473	5.35757	44.2818	27.2562
BT-13Feb	11.1	19.18	21.32	1.46837	2.6136	19.4614	1.78327	4.01537	6.24743	0.564833	1.273	2.787	21.4684	1.71163	3.46337	1.80633	2.39553	1.82993	1.33843	1.02259	0.4713	0.375533	0.714367	0.643333	7.56833	10.1434	4.60267	9.107	4.53933	43.1584	27.1785
BM-13Feb	12.91	18.23	18.71	2.4444	2.889	19.3724	1.41913	3.29093	6.21483	0.531667	1.39573	2.17113	19.9729	1.66483	3.0553	1.6955	3.1644	1.8727	1.32277	0.960933	0.454533	0.5771	0.706567	0.5079	6.62143	10.0098	4.5516	9.45147	3.85687	44.9629	26.9111
BH-13Feb	9.86	14.6	17.68	2.63227	2.57983	18.0014	1.9477	3.55357	6.14637	0.558633	1.43737	2.09813	16.9942	1.5643	3.42963	1.89717	2.93537	1.6349	1.0664	1.0031	0.3329	0.4825	0.676733	0.396433	7.63737	10.4014	4.57967	9.57697	4.3038	43.9201	27.1224
SS-13Feb	10.94	16.61	19.22	2.03543	2.26693	19.4548	1.7375	3.73773	6.09257	0.485067	1.21107	2.19733	20.7594	1.63053	3.35502	1.82663	2.4134	1.7759	1.29003	1.01713	0.423167	0.344233	0.490767	0.3415	7.42667	10.7304	4.8019	9.3499	4.14737	40.4266	26.9092
VH-13Feb	8.43	12.85	15.14	2.73843	1.47223	10.9652	1.43503	2.30353	4.4458	0.277233	0.790567	1.0089	17.935	0.945567	1.11193	0.791233	1.67997	0.787833	0.233967	0.517833	0.349267	0.2384	0.538367	0.2039	4.1058	9.44283	5.90273	6.16567	2.71943	51.1194	16.4748
MH-13Feb	7.92	10.91	15.82	1.5386	1.7347	10.4189	0.987633	2.55087	4.75223	0.298433	0.766933	1.011	16.0843	0.9259	1.091	1.0108	1.88653	0.833267	0.3031	0.471967	0.297233	0.245433	0.664533	0.224733	3.83933	9.4667	5.83039	6.74567	2.60863	50.2634	16.7045
KD-25Apr	12.82	18.94	20.5	14.2636	13.3838	66.1854	6.37563	13.6791	35.4696	2.68747	1.1375	1.8943	27.6967	1.60633	2.26867	1.26517	10.3131	2.43693	1.3032	1.03243	0.419467	0.868267	0.730867	0.642733	10.4907	9.812	5.46187	2.7477	5.70703	52.9101	17.1492
RP-25Apr	11.6	20.54	17.87	13.8448	12.3563	65.7008	5.92557	12.7394	34.4911	2.31923	0.762067	1.7944	27.7858	1.36837	2.6927	1.20957	11.2003	2.25197	1.3479	0.954533	0.4791	0.729433	0.6707	0.7221	8.36143	9.26163	5.25907	2.50097	5.02887	52.1026	17.8264
PS-25Apr	15.8	15.85	19.31	8.0398	6.4864	47.6307	3.22097	8.55323	24.3666	1.23777	0.8399	0.914167	17.6976	0.7166	2.12803	0.7797	7.2254	0.7176	0.5337	0.477833	0.2074	0.274733	0.4198	0.3376	3.0959	7.3986	6.4975	10.8095	2.846	49.6414	16.5672
KJ-25Apr	11.9	11.16	13.1	7.52237	6.4187	46.3674	3.42367	9.2195	24.5209	1.28863	0.868333	0.786233	18.2462	0.817833	1.824	0.686767	5.76853	0.832633	0.539433	0.5027	0.265933	0.244467	0.2786	0.371433	3.47273	7.54477	6.61487	10.4952	2.8581	50.0093	15.9279
GN-25Apr	9.29	10.26	14.57	7.63713	5.0321	45.4518	3.73603	7.31497	24.8241	1.25507	0.6799	0.882067	17.4044	0.723833	2.1552	0.7896	5.58547	0.721667	0.500233	0.682233	0.3734	0.2481	0.246467	0.171767	4.2633	6.82233	6.74813	12.1538	2.78997	50.5973	16.8344
GO-25Apr	10.57	12.56	10.35	6.106	5.25353	44.3593	3.8443	7.14917	23.0923	1.2932	0.641933	0.792867	16.8058	0.7936	2.49053	0.767367	5.67797	0.601733	0.2899	0.7255	0.226133	0.292433	0.482067	0.243667	3.23863	7.86473	5.84583	11.4419	3.62503	46.3694	14.8314
GD-25Apr	12.4	11.45	12.36	6.87567	4.77403	43.0689	3.56437	6.00347	23.4217	1.28837	0.686267	0.721967	14.7034	0.728267	1.8805	0.7681	7.1022	0.8878	0.479033	0.4674	0.314133	0.221033	0.3384	0.310367	3.2806	7.36907	6.2851	11.8893	2.83127	47.4705	16.5884
TG-25Apr	9.54	10.5	11.67	5.80103	4.8261	44.2225	3.80407	7.40603	21.9702	1.25843	0.597633	0.707967	15.7108	0.685	1.88773	0.694867	7.82033	0.858	0.480433	0.489333	0.223267	0.2618	0.2605	0.287	3.58213	7.77263	6.57043	10.7089	3.19207	49.7949	16.7448
KN-25Apr	9.07	11.25	12.7	6.36447	3.55081	43.6166	3.29587	10.2777	26.2246	1.2987	0.608633	0.731833	17.2943	0.761933	1.6004	0.726967	7.7255	0.808067	0.4134	0.564433	0.270267	0.201967	0.5908	0.395767	3.99113	8.08563	6.56903	11.4124	2.78417	49.584	14.1196
BT-25Apr	7.6	12.13	10.85	5.08353	4.68413	43.9996	3.1602	10.0459	25.43	1.33667	0.7536	0.904367	14.6548	1.01223	2.06497	0.8249	7.1326	0.968033	0.481767	0.633133	0.358667	0.251733	0.361233	0.302767	3.71203	7.3773	6.78293	10.7596	2.95557	48.7169	14.5943
BM-25Apr	9	9	10.48	6.29547	4.21073	42.5534	3.26323	7.19363	24.4027	0.809233	0.573433	0.599	15.2032	0.8058	2.05493	0.647333	6.1844	0.4624	0.453067	0.455867	0.305067	0.178467	0.4309	0.390133	3.256	6.13917	5.3891	10.6244	2.6017	49.7195	16.8108
BH-25Apr	6.22	9.85	9.83	4.33873	4.10247	43.4033	2.83793	8.21777	24.5849	1.259	0.5493	0.6616	13.8073	0.717767	1.96557	0.745133	7.4265	0.585633	0.398133	0.493933	0.2181	0.268833	0.265633	0.241467	4.202	6.5267	6.90927	11.6969	2.5461	49.5275	15.3347
SS-25Apr	6.19	9.52	10.61	4.12887	4.33787	42.4782	3.43597	9.0065	22.9403	1.1473	0.513433	0.5433	15.3653	0.6102	1.63177	0.718733	6.07547	0.902033	0.3841	0.514033	0.227667	0.263867	0.316167	0.2004	4.32923	7.637	5.71233	10.908	3.2616	50.5197	15.1905
VH-25Apr	5.87	8.65	9.45	3.92563	2.73217	33.2254	2.67983	4.7418	16.3934	1.14907	0.421933	0.309867	11.9272	0.396633	0.6788	0.315333	5.82267	0.807567	0.162133	0.230233	0.307767	0.341233	0.235533	0.155867	2.41194	9.87577	6.74923	8.17187	1.3444	51.8395	14.9159
MH-25Apr	4.1	8.26	10.5	2.8614	2.47533	31.4695	2.70287	5.08117	15.8721	0.975633	0.4112	0.277833	11.6269	0.309633	0.777433	0.3883	4.93167	0.4297	0.1338	0.260767	0.1924	0.2215	0.211433	0.168267	2.3553	8.77067	6.41913	8.35727	1.82437	50.3882	14.8425
