# Supplementary material for: Seasonal Metabolic Investigation in Pomegranate (Punica granatum L.) Highlights the Role of Amino Acids in Genotype- and Organ-Specific Adaptive Responses to Freezing Stress
Source: Front Plant Sci. 2021 Aug 12;12:699139. doi: 10.3389/fpls.2021.699139 (PMC8397415; doi:10.3389/fpls.2021.699139)
Supplement: Supplementary file 1 [file Data_Sheet_1.zip › Supplementary_Material/Supplementary_Table_2.xlsx]

## Sheet: Sheet1
Supplementary Table 2. Concentration of soluble carbohydrates (mg/g DW), amino acids (mg/g DW) and fatty acids (%) in the bud of fifteen pomegranate genotypes at seven time-points during two developmental cycles. Four distinct patterns of seasonal changes of investigated metabolites were represented as (a), (b), (c) and (d). For more information refer to the text.
	(b)	(b)	(b)	(c)	(c)	(c)	(c)	(c)	(c)	(b)	(c)	(b)	(c)	(b)	(c)	(b)	(b)	(c)	(c)	(c)	(c)	(c)	(c)	(c)	(c)	(b)	(b)		(b)	(d)	(b)
Genotype with time-point	Sucrose	Glucose	Fructose	Aspartic acid	Glutamic acid	Asparagine	Serine	Glutamine	Histidine	Glycine	Threonine	Citrulline	Arginine	Cysteine	Alanine	Tyrosine	GABA	Tryptophan	Methionine	Valine	Phenylalanine	Isoleucine	Leucine	Lysine	Proline	Palmitic acid	Palmitoleic acid	Stearic acid	Oleic acid	Linoleic acid	Linolenic acid
KD-18Dec	65.11	93.22	118.22	4.2138	8.32297	9.67647	3.39447	24.6923	0.888333	0.990233	1.78507	3.00997	7.34943	0.7634	1.8649	0.456467	2.218	2.7116	0.8261	2.2633	1.24927	0.909233	2.86213	2.3286	10.1859	9.73657	8.38633	6.89477	26.4524	25.1494	24.2625
RP-18Dec	59.6	85.86	112.61	4.07813	8.13137	9.53337	3.41477	24.1117	0.9485	0.8662	1.64473	2.65603	7.04393	0.974467	1.92937	0.432367	2.11347	2.60263	0.8184	2.21343	1.2045	0.988367	2.84083	2.33833	10.2496	9.60797	8.5083	6.4099	26.9238	25.1121	24.1809
PS-18Dec	33.61	53.14	66.48	2.25427	5.97957	4.94493	2.32857	19.6803	0.583733	0.468267	1.20457	2.0567	4.7979	0.5471	1.40523	0.2448	1.63893	2.1787	0.516567	1.78743	0.704233	0.776533	2.4681	1.9871	7.24183	7.73263	6.90413	4.70317	19.3453	35.1904	17.778
KJ-18Dec	31.54	51.53	64.52	2.54503	5.8903	5.13593	2.118	19.1923	0.591933	0.472767	1.1396	2.1556	4.7787	0.519833	1.45413	0.298033	1.6469	2.2237	0.533667	1.71863	0.645567	0.7234	2.48783	1.9661	7.06253	7.48627	6.6454	4.15517	19.2813	35.4133	17.8609
GN-18Dec	32.66	54.45	62.25	2.47524	5.85707	4.64967	2.37793	19.2525	0.578	0.532367	1.2581	2.00657	4.54317	0.5606	1.4203	0.2842	1.5829	2.21923	0.5611	1.76127	0.653867	0.739933	2.45913	2.0211	7.2974	7.6721	6.52487	4.32737	19.8106	35.2877	17.5302
GO-18Dec	29.23	50.72	60.52	2.25393	5.52073	5.25757	2.27783	19.136	0.5486	0.514633	1.2093	2.04293	4.84297	0.527167	1.40637	0.282567	1.61677	2.24963	0.5528	1.82017	0.658	0.697533	2.5468	2.01623	7.35897	7.44737	6.73573	4.58267	19.4216	35.4873	17.2599
GD-18Dec	28.48	52.42	63.9	2.45863	5.42293	5.16527	2.38268	19.7499	0.593	0.5288	1.15453	1.99927	4.80777	0.511767	1.48173	0.2569	1.66043	2.16987	0.4951	1.80423	0.7249	0.711533	2.515	1.96573	7.23073	7.36347	6.57947	4.28963	19.3169	35.3165	17.6454
TG-18Dec	25.89	45.11	66.78	2.4968	5.97343	5.01263	2.03283	19.6253	0.566367	0.464433	1.24667	2.1006	4.83747	0.500033	1.49883	0.274033	1.65773	2.2153	0.473033	1.7779	0.677233	0.674033	2.50437	1.92393	7.10543	7.57653	6.83883	4.658	19.6368	35.7891	17.378
KN-18Dec	22.15	49.36	61.23	2.3875	5.82533	5.4139	2.28187	19.0362	0.579633	0.480433	1.23317	2.16223	4.8264	0.523367	1.47757	0.275233	1.6059	2.20197	0.477933	1.75383	0.755533	0.688833	2.4791	2.01343	6.9214	7.32937	6.65207	4.69467	19.7197	35.3889	17.6911
BT-18Dec	20.88	48.27	58.95	2.21783	5.67683	4.9974	2.05917	18.7955	0.570467	0.542433	1.17527	2.05723	4.62407	0.539333	1.4561	0.236167	1.64377	2.14097	0.5511	1.81407	0.711767	0.6491	2.5217	1.9734	6.86083	7.11757	6.70767	4.76287	19.419	35.535	17.8454
BM-18Dec	21.2	46.87	55.39	2.53337	5.55587	4.91773	2.25887	19.0926	0.596733	0.496033	1.15857	2.0809	4.7158	0.477467	1.48877	0.289267	1.59763	2.16587	0.5298	1.74803	0.704233	0.662167	2.51873	1.98223	7.01277	7.41723	6.48003	4.4159	19.522	35.1238	17.1355
BH-18Dec	18.45	44.1	52.68	2.46623	5.7897	5.0532	2.15117	18.9675	0.560967	0.5206	1.18393	2.0211	4.56333	0.501933	1.44447	0.2533	1.56897	2.2172	0.516767	1.79693	0.746	0.7027	2.49657	1.92443	7.1949	7.71067	6.36313	4.84987	19.3924	35.3277	17.6551
SS-18Dec	20.67	47.7	53.19	2.41527	5.54013	5.03863	2.1747	19.2719	0.5594	0.513067	1.1643	2.10933	4.6463	0.521933	1.43757	0.271167	1.58233	2.1767	0.5477	1.72633	0.698733	0.681833	2.53973	1.98783	7.2622	7.60183	6.4224	4.6497	19.2157	35.4227	17.3425
VH-18Dec	14.84	35.13	44.54	1.48187	4.26933	3.7437	1.5718	16.2345	0.320767	0.281167	0.6399	1.65753	3.4676	0.272133	0.9552	0.168133	1.23813	1.81883	0.2933	1.4435	0.4356	0.345667	2.1533	1.5934	4.71827	5.6894	3.42273	2.42273	48.451	18.5378	14.4047
MH-18Dec	15.92	31.34	45.66	1.29323	4.31857	3.59387	1.50337	15.3781	0.3989	0.299233	0.598233	1.68877	3.49353	0.2344	1.1073	0.1486	1.21557	1.7112	0.241933	1.5049	0.421733	0.308	2.1736	1.43973	4.6524	5.6241	3.32633	2.2379	48.3256	18.2409	14.1432
KD-17Jan	58.34	74.12	92.75	4.1517	7.8917	9.29007	3.2753	23.9372	0.9666	0.864233	1.33917	2.558	7.25947	0.941233	1.8727	0.486667	2.12587	2.57237	1.01	2.14153	1.03267	1.00903	2.9892	2.51707	10.147	9.4726	8.11137	6.63583	25.2571	22.1782	23.7429
RP-17Jan	51.47	68.5	86.91	4.42677	7.65367	9.1703	3.1503	24.0534	0.926167	0.932033	1.50767	2.4883	6.97363	0.820567	1.81653	0.467767	2.09897	2.52887	0.848667	2.11163	1.06473	0.9287	2.99427	2.39723	10.1726	9.3544	8.25137	6.28577	25.1209	22.2821	23.5362
PS-17Jan	21.74	43.61	52.8	2.31623	5.43563	4.50597	2.2383	18.8541	0.611267	0.563133	1.13453	1.8869	4.55613	0.5501	1.5366	0.2793	1.59953	2.1077	0.4499	1.64093	0.6524	0.690933	2.60517	2.06793	6.88097	7.0281	6.3682	4.25527	18.6329	34.6961	17.4002
KJ-17Jan	20.88	41.11	48.56	2.49083	5.55697	4.40647	2.1393	19.059	0.5618	0.549033	1.14133	1.79923	4.5466	0.5296	1.50737	0.283767	1.58453	1.90137	0.434133	1.62623	0.612767	0.631933	2.5982	2.16447	7.217	7.31663	6.58603	4.18737	18.5911	34.33	17.1943
GN-17Jan	15.9	42.15	40.67	2.46813	5.66397	4.94967	2.11843	18.4742	0.5585	0.486033	1.0594	1.80793	4.76327	0.494033	1.56657	0.236533	1.5735	2.09067	0.5032	1.67117	0.632533	0.6818	2.6318	2.17683	6.76427	7.06863	6.1885	4.0607	18.2856	34.8958	17.0895
GO-17Jan	18.55	44.19	45.16	2.24657	5.29393	4.67077	2.12683	18.6526	0.531067	0.4783	1.00287	1.84507	4.64677	0.489633	1.55557	0.2548	1.55207	2.0736	0.492167	1.72657	0.704367	0.627333	2.5868	2.03063	7.04767	7.39197	6.33883	4.32427	18.1872	34.7374	17.4243
GD-17Jan	17.43	40.97	39.91	2.3938	5.1078	5.11337	2.09773	18.3901	0.578433	0.501933	1.0252	1.8239	4.66103	0.554467	1.54083	0.281867	1.5705	2.0618	0.428433	1.65473	0.630267	0.6462	2.58193	2.02883	7.0678	7.1368	6.13493	4.22437	18.7541	34.6656	17.027
TG-17Jan	18.9	37.33	42.38	2.3331	5.3894	4.718	2.1136	18.7948	0.543433	0.5641	1.0303	1.78593	4.81893	0.476067	1.58497	0.2522	1.54933	1.9497	0.4397	1.6844	0.659967	0.6539	2.6423	2.1161	6.86973	7.4005	6.3218	4.35077	18.346	34.4689	17.2031
KN-17Jan	13.87	38.12	38.55	2.5247	5.26	5.00603	2.2427	18.8239	0.5706	0.557167	1.0526	1.8003	4.7164	0.504267	1.52823	0.2664	1.52403	2.0145	0.478833	1.6386	0.671967	0.5914	2.62233	2.1419	6.8266	7.12977	6.23337	4.40033	18.6569	34.5329	17.112
BT-17Jan	10.83	36.21	35.32	2.487	5.31227	4.95373	2.21743	18.8923	0.532667	0.489167	1.09793	1.8602	4.7941	0.524933	1.4975	0.259067	1.56507	2.05477	0.440033	1.66337	0.625767	0.636567	2.59487	2.02783	7.12863	7.30667	6.277	4.153	18.6864	34.4223	17.1745
BM-17Jan	12.12	35.61	36.85	2.23707	5.61237	4.59663	2.10933	18.719	0.5867	0.518667	1.10573	1.86987	4.85873	0.4842	1.43417	0.249267	1.53463	2.06807	0.487567	1.60137	0.632333	0.612033	2.57417	2.1014	6.94027	7.2044	6.77927	4.2664	18.1543	34.7828	17.0936
BH-17Jan	10.38	34.2	33.04	2.26503	5.3232	4.9301	2.13027	19.1107	0.554833	0.492433	1.12087	1.8148	4.75683	0.5787	1.54963	0.247833	1.5397	2.0542	0.447033	1.58527	0.660267	0.577767	2.60377	2.0279	6.9147	7.1514	6.61797	4.61843	18.5004	34.3987	17.3147
SS-17Jan	11.61	32.16	32.15	2.32973	5.22447	5.0182	2.1564	18.5523	0.604233	0.488867	1.0767	1.83757	4.8376	0.5019	1.51353	0.234467	1.54907	2.0719	0.4529	1.6541	0.610833	0.606033	2.62387	2.0584	7.00693	7.27827	6.15213	4.50593	18.4492	34.8288	17.0092
VH-17Jan	7.95	25.82	26.78	1.55013	3.98957	3.4423	1.48497	15.0054	0.360933	0.2745	0.617233	1.35983	3.38553	0.342167	0.9175	0.157567	1.1773	1.57357	0.238167	1.34867	0.373267	0.352433	2.24047	1.68723	4.58337	5.2618	3.9175	2.2544	47.194	19.5302	12.6558
MH-17Jan	8.57	26.96	27.43	1.40167	3.9044	3.34633	1.52873	14.7766	0.348967	0.239333	0.561367	1.23813	3.22287	0.265633	0.9932	0.165867	1.1388	1.46817	0.252867	1.25387	0.253967	0.259667	2.21307	1.47887	4.77697	5.4524	3.83417	2.36433	47.3656	19.4588	12.1327
KD-1Oct	11.17	12.37	14.15	1.04897	1.82007	1.3716	0.975933	2.0563	0.405933	0.271967	0.8247	1.32087	0.6743	0.576	1.2675	0.263567	0.791233	1.16433	0.551	0.569967	0.437033	0.526667	1.37287	0.791367	1.0309	7.25647	7.05263	6.38643	11.5853	57.1003	8.04207
RP-1Oct	10.48	12.15	15.54	1.06133	1.9283	1.38663	1.04187	2.214	0.486467	0.271733	0.8033	1.34457	0.681067	0.4759	1.32963	0.272833	0.739	1.1927	0.6027	0.593167	0.455433	0.538333	1.40067	0.8208	1.05033	7.37477	7.2496	6.4458	11.7094	56.8842	8.2287
PS-1Oct	9.62	11.77	14.13	1.1692	2.28167	1.17993	0.975933	2.7047	0.397247	0.235433	0.928433	1.12768	0.638767	0.498533	1.2861	0.1923	1.02797	1.1817	0.474433	0.786233	0.420167	0.5046	1.44373	1.0052	1.046	5.59567	4.19023	4.5316	13.003	53.9844	10.9079
KJ-1Oct	8.48	11.15	13.31	1.1743	2.07323	1.30353	1.052	2.58497	0.3348	0.347867	0.718567	1.36067	0.724867	0.477267	1.2299	0.210967	0.9442	1.15273	0.452733	0.7646	0.348633	0.486833	1.49997	0.9837	1.05377	5.88077	4.22163	4.12553	12.8829	53.4168	11.499
GN-1Oct	9.36	11.53	13.64	1.22917	2.24843	1.14747	0.9278	2.62213	0.3604	0.3063	0.885533	1.24857	0.6123	0.530833	1.25123	0.188833	1.00663	1.2131	0.4131	0.813733	0.401267	0.5244	1.69523	1.05547	1.05127	5.44675	4.20907	4.4827	13.112	54.3221	11.6391
GO-1Oct	9.83	10.83	13.21	1.01537	2.15433	1.26263	1.11263	2.73663	0.3887	0.2841	0.8779	1.2399	0.651733	0.459267	1.21813	0.189133	1.06537	1.1828	0.4828	0.7303	0.479133	0.440933	1.62637	0.891067	1.07493	6.15773	4.3301	4.71403	13.2075	53.7538	12.0596
GD-1Oct	7.75	11.5	12.12	1.27695	2.07553	1.18493	1.19907	2.5665	0.4767	0.223833	0.8466	1.15743	0.6066	0.486467	1.17283	0.1788	0.9684	1.13003	0.4967	0.7755	0.323833	0.432433	1.4489	1.06333	1.17463	5.71243	4.73333	4.65803	12.9582	54.1291	11.8484
TG-1Oct	9.16	10.96	11.39	0.923267	2.16053	1.19723	1.07137	2.8119	0.431633	0.282667	0.828233	1.29813	0.6505	0.4584	1.15347	0.177867	0.9755	1.2044	0.413167	0.839167	0.497867	0.388233	1.43943	0.8565	1.02183	5.69133	3.91233	4.42387	12.7918	53.7273	11.7083
KN-1Oct	9.1	10.62	13.47	1.2035	2.23563	1.38667	1.09903	2.7139	0.3981	0.2256	0.658533	1.1838	0.641133	0.483833	1.26673	0.204367	0.954567	1.22347	0.4358	0.748567	0.421867	0.408667	1.67673	1.07537	1.0993	5.35983	4.25757	4.3003	13.0641	53.6621	12.1511
BT-1Oct	9.9	9.58	12.34	1.21307	1.97553	1.17147	0.983867	2.88207	0.313233	0.255467	0.749733	1.32087	0.645133	0.4202	1.19627	0.197767	0.9758	1.12407	0.449567	0.778967	0.440433	0.487133	1.56357	1.0535	0.986933	5.22953	4.10087	4.20747	12.8356	54.1966	12.2977
BM-1Oct	7.51	9.15	11.62	0.994767	2.38307	1.27087	0.972133	2.74887	0.388133	0.251833	0.721033	1.27237	0.6959	0.500767	1.24583	0.224333	0.794467	1.14593	0.420967	0.777667	0.396367	0.530233	1.66463	1.06493	1.03787	5.90533	3.81427	3.9509	12.6309	54.2094	12.115
BH-1Oct	8.85	8.7	12.34	1.12707	1.9679	1.1957	1.08073	2.89327	0.368233	0.2326	0.788867	1.3497	0.615667	0.511367	1.2219	0.191267	1.02347	1.08733	0.4507	0.855367	0.3536	0.3896	1.62283	0.973933	1.00803	5.66093	4.4038	4.08543	13.0652	53.8785	11.5714
SS-1Oct	7.91	7.88	11.95	1.0563	2.2753	1.26997	1.1946	2.80747	0.399633	0.192533	0.795433	1.17997	0.601	0.472267	1.24337	0.180267	1.01207	1.13533	0.382333	0.7706	0.385333	0.405333	1.6449	0.9797	1.03053	5.44633	4.15497	4.5082	12.8578	53.5893	11.766
VH-1Oct	8.52	8.5	11.17	0.8912	1.62663	1.01423	0.8457	2.4979	0.2325	0.186033	0.544267	1.07113	0.5578	0.284633	0.9804	0.175567	0.8088	0.941867	0.239067	0.6968	0.345433	0.2061	1.6301	0.8452	0.946267	3.14837	3.36223	1.57697	12.1261	61.4429	9.81377
MH-1Oct	7.12	7.95	10.24	0.7477	1.70603	1.1394	0.914667	2.57393	0.236333	0.1604	0.561333	1.12447	0.570533	0.2407	0.997667	0.149033	0.855633	1.06247	0.2453	0.6313	0.2968	0.252567	1.4042	0.873667	1.01317	3.28207	3.13673	1.491	11.9671	61.0908	9.11593
KD-15Dec	67.45	95.9	125.56	4.30423	8.73417	9.66063	3.40927	24.8061	0.900833	0.901267	1.7087	2.8831	7.2191	0.862267	1.83327	0.425033	2.16933	2.72037	0.837033	2.1442	1.20753	0.948733	2.75393	2.44023	10.9779	9.94983	8.42977	6.19313	26.3821	25.2297	24.3258
RP-15Dec	57.86	90.46	120.81	4.2688	8.58971	9.27253	3.25077	24.4913	0.971533	0.864967	1.6933	2.7192	7.14783	0.890667	1.82357	0.4002	2.12343	2.6563	0.889133	2.16637	1.18643	0.9072	2.7438	2.31243	10.8399	9.55677	8.5466	6.32577	26.1444	25.3115	24.1065
PS-15Dec	35.73	58.21	72.83	2.3401	5.86363	4.928	2.34533	19.5569	0.590867	0.4468	1.20537	2.1991	4.8701	0.524	1.4634	0.2585	1.5606	2.266	0.549567	1.76257	0.766133	0.686733	2.38063	2.0058	7.6427	7.45137	6.8398	4.27713	19.7606	35.1273	17.8574
KJ-15Dec	28.36	55.1	70.87	2.514	5.42547	4.88337	2.28643	19.8708	0.6408	0.495533	1.15967	2.27537	4.8939	0.504467	1.46867	0.266133	1.5103	2.24343	0.550533	1.75287	0.6807	0.637367	2.4284	2.07157	7.80973	7.52697	6.6621	4.55003	19.5733	35.3797	17.4611
GN-15Dec	27.84	57.94	69.84	2.40923	5.79183	5.09543	2.3388	19.9706	0.589467	0.470367	1.12407	2.21417	4.72897	0.549467	1.48913	0.2785	1.5494	2.23833	0.5577	1.8228	0.720867	0.6523	2.40173	2.05147	7.77153	7.61783	6.4166	4.79013	19.9354	35.5222	17.8385
GO-15Dec	25.72	56.88	70.68	2.39747	5.7439	5.22097	2.21687	18.9735	0.5988	0.447933	1.21793	2.30343	4.97093	0.5339	1.5112	0.2101	1.53163	2.32263	0.594567	1.75923	0.758833	0.6671	2.40407	1.91383	7.72177	7.83798	6.91903	4.35437	19.8891	35.1849	17.9235
GD-15Dec	22.62	53.91	68.22	2.44043	5.5844	5.13757	2.44417	19.268	0.619133	0.4177	1.26767	2.23013	5.0254	0.573867	1.543	0.2728	1.49543	2.3064	0.501467	1.7766	0.723867	0.572533	2.3783	1.9445	7.41053	7.58423	6.86033	4.27863	19.3968	35.5921	17.3271
TG-15Dec	24.21	50.76	66.61	2.29513	5.76663	5.16443	2.26247	19.5646	0.581367	0.4361	1.2053	2.14553	4.8853	0.5459	1.5044	0.2046	1.5544	2.2053	0.569667	1.7638	0.741267	0.6135	2.42273	2.12233	7.3138	7.47113	6.37537	4.5014	19.8376	35.2134	17.832
KN-15Dec	25.61	54.42	64.32	2.33743	5.5734	5.17647	2.22857	19.9302	0.6262	0.455067	1.10623	2.10633	4.9129	0.5734	1.49133	0.2455	1.5095	2.29713	0.521767	1.80103	0.657467	0.6256	2.3993	2.10817	7.28717	7.3171	6.55013	4.43483	19.6147	35.0963	17.7626
BT-15Dec	23.59	52.46	60.15	2.3519	5.4942	5.0319	2.25317	19.4407	0.6166	0.428633	1.22101	2.24077	4.81637	0.508233	1.4645	0.255033	1.5119	2.22097	0.6051	1.70523	0.6244	0.544267	2.43143	1.9977	7.38963	7.503	6.64253	4.45143	19.2535	35.404	17.619
BM-15Dec	21.12	51.54	62.86	2.22653	5.63457	5.14893	2.36597	19.1675	0.6031	0.449767	1.19557	2.19677	4.67517	0.565733	1.53907	0.248567	1.484	2.3098	0.559167	1.7284	0.706133	0.6167	2.4451	1.93457	7.36003	7.8459	6.22287	4.52963	19.5316	35.9095	17.9583
BH-15Dec	18.83	47.96	57.76	2.4494	5.68447	4.99753	2.34587	19.6106	0.570867	0.4334	1.2371	2.28267	4.9849	0.548167	1.5514	0.254933	1.47673	2.25193	0.503067	1.70027	0.688133	0.573267	2.45683	1.9076	7.48043	7.66947	6.9307	4.84763	19.48	35.8453	17.2596
SS-15Dec	20.41	45.5	55.18	2.41537	5.4891	5.0564	2.26997	19.4265	0.587167	0.409967	1.1246	2.21213	4.86867	0.512233	1.51423	0.2878	1.53957	2.31613	0.486033	1.75277	0.7148	0.564067	2.4263	2.08703	7.44697	7.25683	6.7375	4.20593	19.4037	35.6617	17.659
VH-15Dec	16.07	40.13	48.12	1.41177	4.2472	3.67903	1.70963	15.3527	0.360067	0.2797	0.793867	1.68903	3.67393	0.295233	1.05417	0.1834	1.19977	1.84337	0.279833	1.40323	0.484033	0.299433	2.13937	1.65548	5.17123	5.74927	3.9065	2.44563	48.5631	18.3778	14.6221
MH-15Dec	17.63	38.21	49.44	1.3339	4.27323	3.4756	1.7397	15.6166	0.378533	0.240867	0.740567	1.59987	3.50567	0.314167	1.1003	0.160733	1.17113	1.85613	0.3091	1.3429	0.4122	0.377333	2.15167	1.6229	5.0583	5.91977	3.50087	2.27033	48.1883	18.1542	14.3325
KD-15Jan	55.62	77.6	95.14	4.31647	7.36903	9.1221	3.3561	24.0817	0.9921	0.931033	1.45273	2.47367	7.33727	0.9859	1.91127	0.443433	1.93493	2.51493	0.748267	2.17647	1.0214	0.9912	2.95287	2.67807	10.1257	9.37167	8.28703	6.8445	25.1729	22.1163	23.811
RP-15Jan	50.21	73.32	87.11	4.4867	7.5995	9.18863	3.15867	24.1443	0.895967	0.845733	1.4989	2.44437	7.24377	1.01533	1.87037	0.424567	1.90017	2.5685	0.898833	2.04577	1.08757	1.0093	2.9174	2.48097	10.0837	9.4696	8.33007	6.77233	25.0568	22.3056	23.7282
PS-15Jan	24.85	48.11	56.81	2.4103	5.17947	4.78383	2.0556	19.0588	0.5331	0.5528	1.05387	1.71387	4.42407	0.616933	1.51463	0.237633	1.448	2.08107	0.452067	1.67657	0.624633	0.7302	2.49167	2.1695	7.3689	7.5098	6.318	4.6762	18.7205	34.7156	17.2053
KJ-15Jan	20.66	45.85	45.42	2.38973	5.25863	4.8687	1.95913	19.0196	0.566867	0.506667	0.932367	1.8305	4.65727	0.603633	1.5444	0.2434	1.47983	2.06473	0.503633	1.57467	0.674733	0.6593	2.45053	2.18017	7.0577	7.12653	6.48903	4.91873	18.1128	34.5024	17.3084
GN-15Jan	23.68	46.87	46.08	2.36027	5.24897	4.9242	2.12473	18.9412	0.575767	0.5612	0.9744	1.6906	4.4541	0.637933	1.6575	0.234133	1.4519	2.1568	0.454867	1.6942	0.615633	0.7156	2.50053	2.15933	7.4274	7.27857	6.13233	4.2322	18.8805	34.6505	17.502
GO-15Jan	19.87	47.91	40.22	2.4287	5.37557	4.96053	2.09013	19.0086	0.544733	0.526033	1.0129	1.73743	4.3572	0.644667	1.6174	0.237633	1.48403	2.0548	0.4326	1.6851	0.604167	0.658867	2.4591	2.06847	6.86243	7.51953	6.63673	4.43217	18.5005	34.3026	17.6761
GD-15Jan	15.86	42.9	44.62	2.50153	5.13213	4.72887	2.24487	19.0318	0.506967	0.532933	1.0627	1.6898	4.50813	0.6823	1.64551	0.2881	1.4453	2.10457	0.417467	1.64667	0.6438	0.720067	2.5368	2.1035	7.12133	7.3417	6.26897	4.3581	18.4222	34.8097	17.1288
TG-15Jan	18.41	40.17	50.74	2.55813	5.123	4.96757	2.08697	18.9436	0.530133	0.5469	0.929267	1.8702	4.4803	0.619733	1.55113	0.243333	1.42227	2.15937	0.436067	1.6355	0.597533	0.6943	2.5163	2.1122	7.23327	7.11107	6.17177	4.39063	18.6724	34.3787	17.3816
KN-15Jan	15.08	44.17	42.14	2.37097	5.19177	4.94623	2.1789	19.5722	0.507567	0.511733	1.07197	1.8106	4.51433	0.688667	1.62713	0.256433	1.43613	2.1154	0.422667	1.5566	0.574433	0.7094	2.54967	1.9588	6.90067	7.2053	6.39167	4.15803	18.3089	34.2844	17.4002
BT-15Jan	13.96	40.15	43.05	2.33903	5.2712	4.662	2.00443	19.4691	0.583733	0.532033	1.03617	1.7505	4.41967	0.663167	1.5546	0.247367	1.46227	2.1396	0.423767	1.597	0.651633	0.653367	2.523	2.0555	7.0264	7.109	6.0535	4.7706	18.3478	34.9131	17.1712
BM-15Jan	11.17	41.64	40.32	2.56703	5.345	4.80653	2.284	19.2654	0.535733	0.525	1.0865	1.79503	4.43447	0.6791	1.5413	0.286467	1.45687	2.14743	0.4905	1.6289	0.596	0.702167	2.48613	2.02003	7.16927	7.6	6.0974	4.30363	18.9537	34.4033	17.7051
BH-15Jan	10.72	38.18	35.84	2.3811	5.28577	4.8659	2.12043	19.4319	0.518233	0.5489	1.0201	1.8877	4.5288	0.6273	1.60713	0.231733	1.43283	2.1677	0.448733	1.58337	0.6317	0.723833	2.51673	2.1233	7.32693	7.38027	6.2026	4.57337	18.4726	34.2763	17.1113
SS-15Jan	12.9	36.88	38.3	2.53357	5.35757	4.78363	2.04397	19.5726	0.574233	0.515967	0.985667	1.7474	4.41687	0.592833	1.52353	0.2408	1.45343	2.1113	0.477467	1.57993	0.601933	0.6487	2.52663	2.01003	6.98887	7.14647	6.50673	4.4126	18.2074	34.1596	17.3819
VH-15Jan	9.65	30.71	30.13	1.55147	4.13827	3.5801	1.63737	15.5532	0.361967	0.261033	0.675533	1.33527	3.23907	0.31365	0.9931	0.147833	1.158	1.67483	0.2884	1.2909	0.335467	0.4058	2.16607	1.68777	4.75983	5.14637	4.11713	2.29077	47.8569	19.7833	12.7329
MH-15Jan	10.91	31.73	33.2	1.47323	4.06493	3.2626	1.6066	15.5713	0.313867	0.2008	0.687167	1.31573	3.27367	0.304767	1.16287	0.183767	1.046	1.62427	0.262333	1.3154	0.2875	0.310433	2.26797	1.71567	4.8063	5.2282	4.10207	2.15057	47.5278	19.6137	12.4956
KD-13Feb	21.54	40.23	51.18	4.7186	7.56263	20.5916	4.179	33.945	1.50573	0.584733	2.86113	1.78427	10.2239	0.7449	2.6332	0.4741	0.886833	2.48987	0.950933	2.45697	2.1372	1.075	3.4973	3.1584	15.0128	8.4534	7.31267	5.76447	17.1506	38.9597	17.5632
RP-13Feb	20.42	38.76	45.3	4.6517	7.75853	19.9016	4.08353	33.1567	1.38623	0.551433	2.77303	1.56973	10.5649	0.7304	2.80527	0.364967	0.865533	2.50767	0.9962	2.43383	2.10043	1.04013	3.5738	3.0945	14.4885	8.26473	7.03863	5.69363	17.1003	38.6174	16.8159
PS-13Feb	15.82	31.41	26.23	2.64383	6.0877	11.6085	2.9832	27.6169	1.01797	0.267233	2.16287	1.13387	7.6745	0.462733	2.40497	0.173933	0.437767	2.0904	0.639467	1.92963	1.63597	0.856433	3.06997	2.61093	12.2054	6.2886	5.81487	3.8903	15.2263	40.3564	15.5684
KJ-13Feb	14.8	25.13	24.36	2.74703	5.82117	11.3166	2.74767	29.6006	0.9786	0.2458	1.9425	1.18663	7.77813	0.369167	2.2457	0.2092	0.547433	1.92343	0.617767	1.98837	1.63093	0.810067	3.1342	2.47587	11.5549	6.4433	5.15507	3.35457	15.4672	41.2016	15.4018
GN-13Feb	12.67	24.2	20.8	2.4771	5.89873	10.2126	3.10977	28.8243	0.9401	0.247533	2.04977	1.33813	7.84937	0.346833	2.18373	0.201267	0.400033	2.11543	0.410567	1.86692	1.6798	0.882967	3.14403	2.44563	12.1583	6.2143	5.5979	3.65277	15.1163	40.8298	15.0435
GO-13Feb	12.21	21.8	25.4	2.5762	5.90413	11.8978	2.84717	28.1541	1.1217	0.263633	1.9572	1.25023	7.6536	0.379967	2.48853	0.225867	0.4156	2.0689	0.4752	1.9322	1.71757	0.7441	3.13503	2.525	11.8856	6.0917	5.3123	3.38243	15.1953	40.4143	15.1761
GD-13Feb	10.4	25.3	21.24	2.66683	6.01133	11.3592	2.8622	28.0783	0.852367	0.296867	2.11947	1.15043	7.27517	0.3893	2.1831	0.204667	0.5084	2.0902	0.616933	1.87233	1.75703	0.8737	3.02283	2.43623	12.1385	6.78037	5.87447	3.52577	15.2478	41.6553	16.1758
TG-13Feb	12.72	23.14	21.18	2.6674	5.85837	11.5055	3.00317	27.9335	0.975767	0.265933	2.06157	1.1711	7.60673	0.454267	2.1545	0.1954	0.4634	2.02183	0.570067	1.97253	1.56397	0.9427	3.2444	2.60933	11.859	6.30047	5.60447	4.00373	15.1257	41.5304	15.6253
KN-13Feb	11.95	22.57	22.67	2.5291	6.14387	11.7867	2.93893	28.1199	1.12673	0.240467	2.20993	1.2153	7.1177	0.402633	2.54927	0.237933	0.592	1.99887	0.7494	1.82157	1.69263	0.894933	3.14623	2.4656	11.908	6.12277	5.93297	3.7402	15.3806	40.8804	16.2252
BT-13Feb	10	23.47	21.87	2.74173	5.93523	11.3921	2.80453	28.8854	0.837967	0.3008	2.07797	1.24843	7.26907	0.4866	2.28847	0.177567	0.504533	2.048	0.58	1.93827	1.63327	0.821867	3.2436	2.52667	12.2162	6.5022	5.2083	3.58457	15.5426	40.7342	15.3029
BM-13Feb	10.34	22.24	20.91	2.48683	5.96667	11.2034	3.03073	28.422	1.02917	0.2449	2.0392	1.09447	7.39503	0.3922	2.38247	0.2068	0.454667	2.03603	0.432567	1.86653	1.78167	0.778967	3.26063	2.45093	11.9515	6.13627	5.71597	3.80707	15.6004	41.7467	16.3892
BH-13Feb	8.12	21.66	22.51	2.44043	5.859	10.8095	3.2675	29.0132	0.6846	0.219433	2.13797	1.1773	7.2502	0.474667	2.3111	0.194433	0.522633	2.1371	0.678833	1.8909	1.6997	0.863567	3.01533	2.4406	12.0098	6.62993	5.44727	3.2745	15.3497	41.0512	16.4073
SS-13Feb	10.15	20.5	18.66	2.70067	5.98787	12.0519	3.0675	28.3259	1.09677	0.3577	2.06143	1.18527	7.75593	0.406267	2.30585	0.218767	0.4595	1.9637	0.615667	1.90827	1.63723	0.873367	3.04793	2.57873	11.2778	6.21483	5.12603	3.47463	15.7066	41.4593	16.5007
VH-13Feb	8.61	18.7	15.15	1.65827	4.41357	8.78703	2.4502	26.4726	0.4825	0.123933	1.39733	0.945967	6.3944	0.2631	1.76553	0.1083	0.189033	1.58423	0.297733	1.68537	1.48837	0.5084	2.53833	2.12837	8.9454	4.2266	3.42217	1.95557	39.7063	32.1964	10.0875
MH-13Feb	7.75	20.8	17.84	1.53493	4.64967	9.1396	2.08183	25.5432	0.760333	0.1785	1.3087	0.963067	6.76353	0.2313	1.3801	0.155633	0.138633	1.57303	0.284	1.48623	1.2439	0.439633	2.56157	2.0114	8.32887	4.77693	3.19523	1.4473	38.2472	33.5433	10.1259
KD-25Apr	11.68	13.24	23.24	8.8246	10.6002	27.5752	9.3565	46.8376	3.0183	0.340267	4.6247	1.10387	13.8067	0.442267	7.02193	0.2965	0.549267	2.74123	1.57457	6.45153	3.79483	7.1244	4.81757	4.9893	18.4012	6.17537	6.53013	5.15637	14.4572	49.7602	12.4462
RP-25Apr	11.94	12.35	21.18	8.45643	10.4477	26.6732	8.88803	47.2323	3.2863	0.4212	4.12673	1.02203	13.9356	0.370133	5.1401	0.210267	0.4425	2.75867	1.55583	5.39033	3.64287	6.32003	4.51033	4.859	18.6988	6.44723	6.14217	5.2475	13.9699	48.5536	11.7195
PS-25Apr	10.27	13.32	20.35	5.18367	8.57857	17.637	6.75377	39.7882	1.91903	0.116867	3.38977	0.779333	11.3711	0.250067	5.71507	0.2283	0.274433	2.3743	1.2519	4.05993	3.0688	5.65157	4.14987	4.4328	15.9574	4.8079	4.5005	3.13243	13.7077	47.4237	12.829
KJ-25Apr	9.47	12.36	14.35	5.00407	8.05347	15.7147	6.65883	38.091	1.47233	0.164233	3.19503	0.54	11.6032	0.311133	5.30537	0.213167	0.145433	2.36497	1.08997	4.2011	3.28887	5.1737	4.2828	4.0949	15.3251	4.1224	4.20311	4.3128	14.5749	48.1184	13.5535
GN-25Apr	8.79	9.84	11.23	5.24273	8.2194	15.7894	6.6196	39.5374	1.61963	0.1935	3.32303	0.811133	12.0084	0.2882	5.62117	0.135833	0.253533	2.3451	1.1999	3.8184	3.1525	5.33527	4.17137	4.34513	15.2086	4.2544	4.5504	2.77643	14.0665	47.956	12.0351
GO-25Apr	8.24	8.91	12.24	5.1137	8.49463	16.8124	7.00647	39.5675	1.472	0.185933	3.3182	0.684667	11.4669	0.2136	5.25513	0.173367	0.223167	2.44593	1.3978	4.07557	3.2011	5.90917	4.1208	4.23153	14.8617	4.64977	4.86833	2.949	13.6216	48.3199	12.5539
GD-25Apr	6.24	10.31	15.18	4.718	8.17637	15.9095	6.61287	37.8779	1.90497	0.166967	3.20053	0.402967	11.4155	0.306667	6.1863	0.228467	0.237567	2.4287	1.10647	3.7431	3.10183	5.29227	4.30267	4.41507	15.2704	5.1197	5.05927	4.45217	14.7174	49.3212	13.7119
TG-25Apr	6.19	11.88	12.64	5.4681	7.31877	16.4897	6.28293	38.2523	1.30243	0.139967	3.52467	0.8294	11.4136	0.2278	5.83297	0.182033	0.191333	2.37947	1.2297	4.30843	2.96187	5.87693	4.12963	3.98127	14.9315	5.4886	4.45357	3.43107	14.3502	48.3055	13.3793
KN-25Apr	6.85	8.83	11.7	5.35953	8.1998	15.9567	7.1266	38.0671	1.69657	0.147233	3.261	0.643	10.9375	0.334967	5.89107	0.214067	0.295167	2.57337	1.16663	3.80557	3.11893	5.35233	4.0769	4.23903	15.007	5.3476	4.6349	4.27693	13.9224	48.8166	13.908
BT-25Apr	5.17	9.24	10.7	5.07217	7.7829	15.7804	6.3217	38.1564	1.56333	0.168033	3.05777	0.5788	10.5606	0.203567	5.45727	0.1971	0.206867	2.4877	1.1195	3.95867	3.07817	4.9498	4.11393	4.3867	14.9198	4.75353	4.50603	3.35757	14.4077	49.1512	13.6473
BM-25Apr	6.51	9.7	11.62	5.59007	8.251	17.1865	6.81393	38.4657	1.89073	0.236433	3.14537	0.823367	11.33	0.243267	5.68427	0.2115	0.2273	2.46107	1.10207	3.6892	3.18703	5.26377	4.14413	4.3848	15.0822	5.25343	4.57207	4.01337	14.2303	49.2642	13.5142
BH-25Apr	5.57	8.23	12.46	5.32757	7.8035	16.6413	6.24037	38.2877	1.32337	0.1653	3.23073	0.542333	11.5917	0.273433	5.83723	0.266767	0.2536	2.58613	1.17863	4.21793	2.901	5.0515	4.00527	4.1035	14.8069	5.409	4.39037	2.86297	14.6496	49.5308	13.5857
SS-25Apr	5.88	8	10.43	5.08963	7.94163	15.6602	6.89873	38.1577	1.72387	0.193067	3.17247	1.01513	11.0268	0.287267	6.32487	0.248	0.212667	2.28583	1.2565	3.64227	3.09497	4.8652	4.23857	3.89933	15.0265	5.29433	4.10783	3.0755	13.6771	49.6713	13.4547
VH-25Apr	5.24	6.56	10.66	4.0561	6.11607	12.8242	5.27567	34.0125	1.2159	0.1821	2.5509	0.473	9.50253	0.1303	4.00203	0.158767	0.184733	1.9007	0.943833	3.1357	2.55427	3.70713	3.6951	3.4161	11.9176	3.0423	2.24757	1.60227	25.1232	53.5135	9.2298
MH-25Apr	5.19	5.97	11.52	4.20067	6.02193	13.289	5.15103	33.932	1.28393	0.126567	2.26817	0.353	9.59883	0.182367	4.34367	0.160233	0.168133	2.00797	0.971133	2.91887	2.2539	3.36077	3.428	3.34093	11.8851	2.76437	2.58657	1.85737	23.3337	52.2162	9.48733
