# Supplementary material for: Seasonal Metabolic Investigation in Pomegranate (Punica granatum L.) Highlights the Role of Amino Acids in Genotype- and Organ-Specific Adaptive Responses to Freezing Stress
Source: Front Plant Sci. 2021 Aug 12;12:699139. doi: 10.3389/fpls.2021.699139 (PMC8397415; doi:10.3389/fpls.2021.699139)
Supplement: Supplementary file 1 [file Data_Sheet_1.zip › Supplementary_Material/Supplementary_Table_3.xlsx]

## Sheet: Sheet1
Supplementary Table 3. Loading factors contributing to PCA analysis of pomegranate stem and bud metabolite changes during winter
		PCA
		Stem		Bud
Number	Metabolite names	PC1-loading	PC2-loading	PC1-loading	PC2-loading
1	Sucrose	-0.20044	-0.30325	-0.26564	-0.37306
2	Glucose	-0.17042	-0.25812	-0.20797	-0.20733
3	Fructose	-0.19813	-0.23142	-0.21502	-0.31731
4	Aspartic acid	-0.20676	0.018651	-0.21935	0.014959
5	Glutamic acid	-0.20797	0.022078	-0.17384	-0.071353
6	Asparagine	-0.16703	-0.022379	-0.21012	-0.12026
7	Serine	-0.18435	-0.033539	-0.17216	-0.056813
8	Glutamine	-0.17483	0.067294	-0.14489	-0.0046162
9	Histidine	-0.1632	0.075621	-0.18238	-0.0010133
10	Glycine	-0.1766	-0.24689	-0.2096	0.11215
11	Threonine	-0.19785	0.027853	-0.18883	0.055968
12	Citrulline	-0.17597	-0.01074	-0.15542	-0.10269
13	Arginine	-0.12142	0.040497	-0.18211	-0.051015
14	Cysteine	-0.17105	-0.0005467	-0.19458	0.20056
15	Alanine	-0.16135	-0.08374	-0.14054	0.15737
16	Tyrosine	-0.17358	0.039955	-0.18891	0.0005301
17	GABA	-0.15959	-0.052619	-0.14951	-0.015273
18	Tryptophan	-0.17488	0.11703	-0.1356	0.0051669
19	Methionine	-0.21214	0.19521	-0.21243	-0.043377
20	Valine	-0.19384	0.044375	-0.13679	-0.050127
21	Phenylalanine	-0.21029	0.16946	-0.22162	-0.0095559
22	Isoleucine	-0.20614	0.089325	-0.20674	0.17902
23	Leucine	-0.1742	0.11467	-0.087973	0.043172
24	Lysine	-0.23006	0.19083	-0.12333	0.081463
25	Proline	-0.15258	-0.051344	-0.19005	0.022075
26	Palmitic acid	-0.12605	-0.13652	-0.15403	0.015449
27	Palmitoleic acid	0.20244	0.23844	-0.18432	0.16446
28	Stearic acid	-0.097052	0.65864	-0.21241	0.15105
29	Oleic acid	-0.15496	-0.033024	0.12091	-0.53308
30	Linoleic acid	0.18353	0.13514	-0.055441	0.46827
31	Linolenic acid	-0.17056	0.17019	-0.16534	-0.030657
PC1: the first principal component; PC2: the second principal component
