# Supplementary material for: Seasonal Metabolic Investigation in Pomegranate (Punica granatum L.) Highlights the Role of Amino Acids in Genotype- and Organ-Specific Adaptive Responses to Freezing Stress
Source: Front Plant Sci. 2021 Aug 12;12:699139. doi: 10.3389/fpls.2021.699139 (PMC8397415; doi:10.3389/fpls.2021.699139)
Supplement: Supplementary file 1 [file Data_Sheet_1.zip › Supplementary_Material/Supplementary_Table_4.xlsx]

## Sheet: Sheet1
Supplementary Table 4. Loading factors contributing to PLS-DA analyses of stem and bud of KD and MH metabolites
		KD						MH
		Stem			Bud			Stem			Bud
Number	Metabolite names	Comp 1-loading	Comp 2-loading	Comp 3-loading	Comp 1-loading	Comp 2-loading	Comp 3-loading	Comp 1-loading	Comp 2-loading	Comp 3-loading	Comp 1-loading	Comp 2-loading	Comp 3-loading
1	Sucrose	-0.19292	0.016736	-0.28114	-0.23208	0.032105	-0.13522	-0.22162	0.40543	-0.072037	-0.2048	-0.059419	-0.075688
2	Glucose	-0.196	-0.0037712	0.24529	-0.24698	-0.12525	0.061697	-0.22084	-0.10736	0.081282	-0.27658	-0.050552	0.14108
3	Fructose	-0.1963	0.12702	-0.30999	-0.255	-0.12408	0.01211	-0.18136	-0.016182	0.10405	-0.27545	-0.15613	0.030952
4	Aspartic acid	-0.19312	0.063346	0.023025	-0.20544	0.040846	0.086655	-0.15126	0.0088073	0.01406	-0.1626	0.20225	-0.033783
5	Glutamic acid	-0.19351	-0.084276	-0.0064916	-0.21544	-0.15429	0.085664	-0.17025	0.26397	-0.18819	-0.21192	0.097923	0.0086144
6	Asparagine	-0.21749	0.028096	-0.072916	-0.24204	-0.0029681	0.036917	-0.23892	-0.083352	-0.051895	-0.23223	0.041202	-0.015233
7	Serine	-0.19038	-0.1324	0.14927	-0.19327	0.10339	-0.12375	-0.20256	0.43975	-0.1067	-0.17497	-0.027933	-0.12073
8	Glutamine	-0.22621	0.0089173	-0.052363	-0.27309	-0.048752	0.048259	-0.24516	0.065519	0.067217	-0.29694	-0.032617	0.043891
9	Histidine	-0.21313	-0.086559	0.074882	-0.1506	0.36052	0.01945	-0.25624	-0.10329	-0.13839	-0.07943	0.3688	-0.42069
10	Glycine	-0.18358	-0.040153	-0.18095	-0.18215	-0.14856	-0.35387	-0.14262	-0.22536	-0.29377	-0.11904	-0.0082813	0.28392
11	Threonine	-0.16077	-0.072837	-0.041632	-0.1398	-0.04437	-0.12224	-0.10958	0.17157	-0.21075	-0.083536	0.28007	0.28213
12	Citrulline	-0.16157	-0.068505	-0.025542	-0.15142	0.22993	0.0092935	-0.15197	-0.033407	0.14016	-0.12543	0.18158	0.015362
13	Arginine	-0.24636	-0.11485	-0.015666	-0.26719	0.055591	0.012713	-0.32177	0.0048697	-0.041623	-0.2957	-0.18939	-0.1125
14	Cysteine	-0.15348	0.1284	-0.053903	-0.072874	-0.4867	0.47648	-0.11256	0.019673	0.075116	-0.038466	0.49816	-0.41801
15	Alanine	-0.23381	0.038225	0.021226	-0.092017	-0.098007	0.19136	-0.28096	-0.058922	0.076278	-0.035651	0.10804	0.18412
16	Tyrosine	-0.1466	-0.066207	0.25215	-0.098546	0.54105	-0.03449	-0.13279	-0.30555	-0.0803	-0.019925	0.10824	0.23772
17	GABA	-0.13648	-0.19016	-0.091687	-0.17116	-0.0065643	-0.26737	-0.13356	-0.06056	0.001846	-0.11605	0.050425	0.15352
18	Tryptophan	-0.23184	0.18722	0.083312	-0.15841	-0.041759	-0.0088649	-0.26147	-0.017529	0.12118	-0.16216	-0.058534	-0.0079599
19	Methionine	-0.041119	0.71458	-0.83316	-0.10108	0.038493	0.38298	-0.09173	-0.31951	0.44246	-0.094332	0.46853	0.10129
20	Valine	-0.15104	-0.25008	0.048428	-0.19786	0.10885	-0.3153	-0.099326	-0.38493	0.14676	-0.18751	0.20639	-0.082622
21	Phenylalanine	-0.17166	-0.014296	-0.042194	-0.17222	-0.033418	0.23572	-0.099083	-0.32676	0.53613	-0.1001	-0.092293	0.56751
22	Isoleucine	-0.16937	0.047112	0.080612	-0.12336	-0.27728	0.15522	-0.10416	0.34971	-0.23413	-0.1128	-0.0093437	0.024889
23	Leucine	-0.17406	-0.26692	-0.39348	-0.14279	-0.0025793	0.20635	-0.1709	-0.26702	0.29688	-0.13827	-0.022136	-0.19875
24	Lysine	-0.13652	-0.47678	0.15804	-0.18282	0.26218	0.11858	-0.062972	-0.25154	-0.049447	-0.17034	-0.087857	-0.0074387
25	Proline	-0.23349	0.24051	0.29101	-0.26631	0.0058924	-0.099371	-0.28948	-0.080843	-0.15674	-0.27985	-0.034703	-0.077696
26	Palmitic acid	-0.12845	0.1586	0.060062	-0.092578	-0.18664	0.087754	-0.081884	0.0026562	0.12934	-0.16044	-0.22301	-0.068703
27	Palmitoleic acid	0.17693	-0.12695	-0.012597	-0.06223	0.21243	-0.11849	0.024024	0.026657	0.1161	-0.051571	-0.16843	-0.092068
28	Stearic acid	-0.11566	0.3494	0.039873	0.012132	0.12214	0.26918	0.18957	0.010514	-0.088263	-0.13265	0.17362	-0.074376
29	Oleic acid	-0.098837	-0.029651	0.033333	-0.15655	-0.0004802	-0.077976	-0.19047	0.38935	-0.19445	-0.26005	-0.10089	-0.00037127
30	Linoleic acid	0.16391	-0.057144	-0.037625	0.15625	0.038078	-0.0020211	0.026068	0.075726	0.029529	0.24343	0.039675	0.020082
31	Linolenic acid	-0.16906	0.020377	0.17788	-0.18153	-0.07308	0.023711	-0.055475	0.099329	-0.088193	-0.14859	0.029638	0.042602
Comp1: component 1
