# Supplementary material for: Seasonal Metabolic Investigation in Pomegranate (Punica granatum L.) Highlights the Role of Amino Acids in Genotype- and Organ-Specific Adaptive Responses to Freezing Stress
Source: Front Plant Sci. 2021 Aug 12;12:699139. doi: 10.3389/fpls.2021.699139 (PMC8397415; doi:10.3389/fpls.2021.699139)
Supplement: Supplementary file 1 [file Data_Sheet_1.zip › Supplementary_Material/Supplementary_Table_5.xlsx]

## Sheet: correlation_table
Supplementary Table 5. Pearson correlation coefficient matrix for the frost hardiness (LT50), minimum temperature (Tmin) and investigated metabolites in stem of all pomegranate genotypes during two developmental cycles
	Glycine	GABA	Asparagine	Arginine	Serine	Glutamine	Histidine	Methionine	Proline	Aspartic acid	Glutamic acid	Leucine	Palmitic acid	Alanine	Tryptophan	Linolenic acid	Sucrose	Glucose	Fructose	Lysine	Oleic acid	Citrulline	Tyrosine	Isoleucine	Threonine	Cysteine	Valine	Phenylalanine	Stearic acid	Tmin	LT50	Palmitoleic acid	Linoleic acid
Glycine	1	0.89132	0.75458	0.64604	0.88424	0.807	0.86095	0.35966	0.68693	0.88431	0.88906	0.58872	0.62385	0.70037	0.68513	0.63556	0.68911	0.68818	0.68064	0.57524	0.56724	0.48546	0.48341	0.62565	0.5606	0.53492	0.56829	0.59117	-0.24091	-0.27544	-0.63624	-0.70386	-0.75112
GABA	0.89132	1	0.62662	0.51943	0.82426	0.71712	0.81657	0.37868	0.57621	0.88853	0.86506	0.61108	0.5562	0.67834	0.6377	0.55298	0.65303	0.64097	0.64537	0.59889	0.51904	0.508	0.52882	0.63809	0.54817	0.53141	0.59541	0.63212	-0.18882	-0.18897	-0.58115	-0.61918	-0.68495
Asparagine	0.75458	0.62662	1	0.89002	0.89006	0.95626	0.92943	0.018174	0.78483	0.73404	0.74365	0.35112	0.44333	0.62573	0.62455	0.61186	0.54586	0.57107	0.54634	0.27848	0.3973	0.19857	0.15204	0.32683	0.29082	0.28145	0.23889	0.2862	-0.18307	-0.3872	-0.54593	-0.51635	-0.58177
Arginine	0.64604	0.51943	0.89002	1	0.81564	0.9193	0.86804	0.17438	0.94993	0.70603	0.74016	0.59891	0.66062	0.82872	0.83315	0.78162	0.6837	0.75762	0.73307	0.40661	0.52384	0.47782	0.42052	0.49728	0.50338	0.52871	0.44405	0.48421	-0.2997	-0.72347	-0.76037	-0.59604	-0.66772
Serine	0.88424	0.82426	0.89006	0.81564	1	0.92539	0.9411	0.26902	0.80165	0.89141	0.89772	0.575	0.61631	0.75316	0.74207	0.70951	0.7079	0.71488	0.71036	0.53521	0.59191	0.44472	0.4237	0.57333	0.52879	0.5081	0.51465	0.54504	-0.22139	-0.39912	-0.67071	-0.69422	-0.75367
Glutamine	0.807	0.71712	0.95626	0.9193	0.92539	1	0.9652	0.17584	0.8638	0.82984	0.84591	0.5422	0.59561	0.76707	0.75984	0.72814	0.67597	0.71123	0.69348	0.43171	0.50479	0.39915	0.35772	0.49815	0.46085	0.46117	0.42751	0.47615	-0.21552	-0.50042	-0.68353	-0.62039	-0.69696
Histidine	0.86095	0.81657	0.92943	0.86804	0.9411	0.9652	1	0.16755	0.8188	0.87658	0.87248	0.5613	0.56981	0.77028	0.74424	0.672	0.6687	0.697	0.67754	0.44937	0.4893	0.39991	0.38077	0.50458	0.4475	0.45386	0.44537	0.50181	-0.21575	-0.42146	-0.67083	-0.59501	-0.67873
Methionine	0.35966	0.37868	0.018174	0.17438	0.26902	0.17584	0.16755	1	0.41022	0.45285	0.51541	0.69249	0.63562	0.54898	0.57672	0.61107	0.65005	0.62812	0.65374	0.81377	0.7559	0.81201	0.8152	0.74701	0.81603	0.80572	0.80822	0.75394	-0.085688	-0.41185	-0.57528	-0.59257	-0.59039
Proline	0.68693	0.57621	0.78483	0.94993	0.80165	0.8638	0.8188	0.41022	1	0.75391	0.80499	0.76021	0.80566	0.92499	0.93644	0.88562	0.79224	0.87065	0.85272	0.59659	0.68266	0.68719	0.64145	0.67323	0.70312	0.72901	0.65172	0.67052	-0.32619	-0.79875	-0.87216	-0.71965	-0.78037
Aspartic acid	0.88431	0.88853	0.73404	0.70603	0.89141	0.82984	0.87658	0.45285	0.75391	1	0.95338	0.71607	0.69787	0.79937	0.78154	0.73973	0.80019	0.78803	0.8001	0.67351	0.63272	0.61403	0.60508	0.701	0.67144	0.65819	0.67069	0.7122	-0.21987	-0.40979	-0.747	-0.73291	-0.79524
Glutamic acid	0.88906	0.86506	0.74365	0.74016	0.89772	0.84591	0.87248	0.51541	0.80499	0.95338	1	0.74782	0.74225	0.83845	0.82777	0.79781	0.82405	0.8279	0.83093	0.71325	0.7085	0.67137	0.6545	0.74003	0.72498	0.712	0.72949	0.73073	-0.22804	-0.4682	-0.77484	-0.77425	-0.82938
Leucine	0.58872	0.61108	0.35112	0.59891	0.575	0.5422	0.5613	0.69249	0.76021	0.71607	0.74782	1	0.87705	0.89895	0.88606	0.81759	0.82113	0.8761	0.88259	0.81322	0.7342	0.92828	0.92312	0.85782	0.88502	0.90992	0.8981	0.89199	-0.28052	-0.71839	-0.85208	-0.74314	-0.79274
Palmitic acid	0.62385	0.5562	0.44333	0.66062	0.61631	0.59561	0.56981	0.63562	0.80566	0.69787	0.74225	0.87705	1	0.86014	0.88768	0.88992	0.84803	0.89837	0.9007	0.77066	0.71158	0.84999	0.83388	0.84084	0.8735	0.85798	0.81753	0.84167	-0.28565	-0.73686	-0.84562	-0.82036	-0.88144
Alanine	0.70037	0.67834	0.62573	0.82872	0.75316	0.76707	0.77028	0.54898	0.92499	0.79937	0.83845	0.89895	0.86014	1	0.96351	0.88682	0.85472	0.92324	0.91404	0.71819	0.72262	0.84819	0.82829	0.79428	0.82203	0.85594	0.81407	0.82114	-0.31012	-0.78919	-0.90557	-0.75893	-0.82859
Tryptophan	0.68513	0.6377	0.62455	0.83315	0.74207	0.75984	0.74424	0.57672	0.93644	0.78154	0.82777	0.88606	0.88768	0.96351	1	0.90896	0.8509	0.92771	0.92078	0.72993	0.72718	0.84161	0.80979	0.80677	0.82561	0.85451	0.80553	0.8186	-0.30829	-0.80223	-0.90335	-0.76019	-0.82759
Linolenic acid	0.63556	0.55298	0.61186	0.78162	0.70951	0.72814	0.672	0.61107	0.88562	0.73973	0.79781	0.81759	0.88992	0.88682	0.90896	1	0.83787	0.88066	0.89496	0.75275	0.7261	0.79103	0.75988	0.78607	0.86102	0.82978	0.78228	0.79833	-0.077906	-0.7667	-0.83231	-0.84083	-0.9084
Sucrose	0.68911	0.65303	0.54586	0.6837	0.7079	0.67597	0.6687	0.65005	0.79224	0.80019	0.82405	0.82113	0.84803	0.85472	0.8509	0.83787	1	0.91967	0.9231	0.75495	0.76365	0.79582	0.77336	0.77559	0.83348	0.82471	0.79692	0.8109	-0.23394	-0.64031	-0.86789	-0.77914	-0.85376
Glucose	0.68818	0.64097	0.57107	0.75762	0.71488	0.71123	0.697	0.62812	0.87065	0.78803	0.8279	0.8761	0.89837	0.92324	0.92771	0.88066	0.91967	1	0.9474	0.76161	0.7519	0.84394	0.81895	0.80791	0.83624	0.85557	0.82319	0.82973	-0.30868	-0.73573	-0.91512	-0.78844	-0.85826
Fructose	0.68064	0.64537	0.54634	0.73307	0.71036	0.69348	0.67754	0.65374	0.85272	0.8001	0.83093	0.88259	0.9007	0.91404	0.92078	0.89496	0.9231	0.9474	1	0.78093	0.75318	0.85041	0.83354	0.82424	0.87016	0.87362	0.83899	0.84954	-0.26605	-0.73126	-0.90842	-0.82452	-0.88928
Lysine	0.57524	0.59889	0.27848	0.40661	0.53521	0.43171	0.44937	0.81377	0.59659	0.67351	0.71325	0.81322	0.77066	0.71819	0.72993	0.75275	0.75495	0.76161	0.78093	1	0.7819	0.82698	0.83888	0.81123	0.85857	0.84121	0.85379	0.83693	-0.14324	-0.49342	-0.68528	-0.7658	-0.77272
Oleic acid	0.56724	0.51904	0.3973	0.52384	0.59191	0.50479	0.4893	0.7559	0.68266	0.63272	0.7085	0.7342	0.71158	0.72262	0.72718	0.7261	0.76365	0.7519	0.75318	0.7819	1	0.77021	0.74097	0.74851	0.81141	0.79364	0.78362	0.71905	-0.24935	-0.55872	-0.70751	-0.72849	-0.72289
Citrulline	0.48546	0.508	0.19857	0.47782	0.44472	0.39915	0.39991	0.81201	0.68719	0.61403	0.67137	0.92828	0.84999	0.84819	0.84161	0.79103	0.79582	0.84394	0.85041	0.82698	0.77021	1	0.97385	0.86426	0.93157	0.95882	0.93478	0.89429	-0.26051	-0.70881	-0.8188	-0.71805	-0.75326
Tyrosine	0.48341	0.52882	0.15204	0.42052	0.4237	0.35772	0.38077	0.8152	0.64145	0.60508	0.6545	0.92312	0.83388	0.82829	0.80979	0.75988	0.77336	0.81895	0.83354	0.83888	0.74097	0.97385	1	0.85961	0.91784	0.94664	0.93541	0.90947	-0.22194	-0.66392	-0.78601	-0.70588	-0.74396
Isoleucine	0.62565	0.63809	0.32683	0.49728	0.57333	0.49815	0.50458	0.74701	0.67323	0.701	0.74003	0.85782	0.84084	0.79428	0.80677	0.78607	0.77559	0.80791	0.82424	0.81123	0.74851	0.86426	0.85961	1	0.87615	0.86162	0.86455	0.86798	-0.23202	-0.58222	-0.7734	-0.7583	-0.78368
Threonine	0.5606	0.54817	0.29082	0.50338	0.52879	0.46085	0.4475	0.81603	0.70312	0.67144	0.72498	0.88502	0.8735	0.82203	0.82561	0.86102	0.83348	0.83624	0.87016	0.85857	0.81141	0.93157	0.91784	0.87615	1	0.93897	0.91831	0.88987	-0.13913	-0.67017	-0.7919	-0.82171	-0.85402
Cysteine	0.53492	0.53141	0.28145	0.52871	0.5081	0.46117	0.45386	0.80572	0.72901	0.65819	0.712	0.90992	0.85798	0.85594	0.85451	0.82978	0.82471	0.85557	0.87362	0.84121	0.79364	0.95882	0.94664	0.86162	0.93897	1	0.93587	0.88977	-0.23762	-0.70884	-0.8215	-0.76931	-0.80127
Valine	0.56829	0.59541	0.23889	0.44405	0.51465	0.42751	0.44537	0.80822	0.65172	0.67069	0.72949	0.8981	0.81753	0.81407	0.80553	0.78228	0.79692	0.82319	0.83899	0.85379	0.78362	0.93478	0.93541	0.86455	0.91831	0.93587	1	0.88875	-0.17615	-0.60046	-0.77669	-0.76282	-0.79598
Phenylalanine	0.59117	0.63212	0.2862	0.48421	0.54504	0.47615	0.50181	0.75394	0.67052	0.7122	0.73073	0.89199	0.84167	0.82114	0.8186	0.79833	0.8109	0.82973	0.84954	0.83693	0.71905	0.89429	0.90947	0.86798	0.88987	0.88977	0.88875	1	-0.17406	-0.60339	-0.77129	-0.75263	-0.80589
Stearic acid	-0.24091	-0.18882	-0.18307	-0.2997	-0.22139	-0.21552	-0.21575	-0.085688	-0.32619	-0.21987	-0.22804	-0.28052	-0.28565	-0.31012	-0.30829	-0.077906	-0.23394	-0.30868	-0.26605	-0.14324	-0.24935	-0.26051	-0.22194	-0.23202	-0.13913	-0.23762	-0.17615	-0.17406	1	0.29404	0.35416	0.18922	0.10158
Tmin	-0.27544	-0.18897	-0.3872	-0.72347	-0.39912	-0.50042	-0.42146	-0.41185	-0.79875	-0.40979	-0.4682	-0.71839	-0.73686	-0.78919	-0.80223	-0.7667	-0.64031	-0.73573	-0.73126	-0.49342	-0.55872	-0.70881	-0.66392	-0.58222	-0.67017	-0.70884	-0.60046	-0.60339	0.29404	1	0.75398	0.56073	0.60297
LT50	-0.63624	-0.58115	-0.54593	-0.76037	-0.67071	-0.68353	-0.67083	-0.57528	-0.87216	-0.747	-0.77484	-0.85208	-0.84562	-0.90557	-0.90335	-0.83231	-0.86789	-0.91512	-0.90842	-0.68528	-0.70751	-0.8188	-0.78601	-0.7734	-0.7919	-0.8215	-0.77669	-0.77129	0.35416	0.75398	1	0.70284	0.76328
Palmitoleic acid	-0.70386	-0.61918	-0.51635	-0.59604	-0.69422	-0.62039	-0.59501	-0.59257	-0.71965	-0.73291	-0.77425	-0.74314	-0.82036	-0.75893	-0.76019	-0.84083	-0.77914	-0.78844	-0.82452	-0.7658	-0.72849	-0.71805	-0.70588	-0.7583	-0.82171	-0.76931	-0.76282	-0.75263	0.18922	0.56073	0.70284	1	0.93013
Linoleic acid	-0.75112	-0.68495	-0.58177	-0.66772	-0.75367	-0.69696	-0.67873	-0.59039	-0.78037	-0.79524	-0.82938	-0.79274	-0.88144	-0.82859	-0.82759	-0.9084	-0.85376	-0.85826	-0.88928	-0.77272	-0.72289	-0.75326	-0.74396	-0.78368	-0.85402	-0.80127	-0.79598	-0.80589	0.10158	0.60297	0.76328	0.93013	1
