# Supplementary material for: Seasonal Metabolic Investigation in Pomegranate (Punica granatum L.) Highlights the Role of Amino Acids in Genotype- and Organ-Specific Adaptive Responses to Freezing Stress
Source: Front Plant Sci. 2021 Aug 12;12:699139. doi: 10.3389/fpls.2021.699139 (PMC8397415; doi:10.3389/fpls.2021.699139)
Supplement: Supplementary file 1 [file Data_Sheet_1.zip › Supplementary_Material/Supplementary_Table_6.xlsx]

## Sheet: correlation_table
Supplementary Table 6. Pearson correlation coefficient matrix for the frost hardiness (LT50), minimum temperature (Tmin) and investigated metabolites in bud of all pomegranate genotypes during two developmental cycles
	Palmitoleic acid	Linolenic acid	Glucose	Fructose	Glycine	Sucrose	Palmitic acid	Cysteine	Tyrosine	Stearic acid	Oleic acid	Citrulline	GABA	LT50	Linoleic acid	Tmin	Tryptophan	Glutamic acid	Glutamine	Arginine	Proline	Aspartic acid	Serine	Asparagine	Valine	Leucine	Lysine	Methionine	Alanine	Isoleucine	Histidine	Threonine	Phenylalanine
Palmitoleic acid	1	0.70354	0.68048	0.68109	0.61761	0.68898	0.78367	0.59226	0.56407	0.72109	-0.088657	0.62378	0.53703	-0.65736	-0.23464	-0.46784	0.48534	0.3763	0.23493	0.25894	0.28279	0.31333	0.11364	0.18316	0.12346	0.11337	0.1404	0.2066	-0.062668	-0.02232	0.12301	0.12124	0.027742
Linolenic acid	0.70354	1	0.82881	0.81848	0.66782	0.76312	0.72248	0.53092	0.51087	0.51927	0.2187	0.6572	0.5706	-0.71737	-0.53986	-0.66015	0.62836	0.56175	0.4516	0.43708	0.46255	0.38037	0.18674	0.30414	0.27427	0.25361	0.28135	0.1415	-0.072582	-0.039484	0.10952	0.083051	0.063742
Glucose	0.68048	0.82881	1	0.95109	0.69897	0.83935	0.75092	0.52489	0.46265	0.41931	0.47075	0.80114	0.72205	-0.91232	-0.71879	-0.82335	0.4901	0.37588	0.31618	0.28571	0.31342	0.12311	-0.064898	0.10194	0.051635	0.013612	0.040545	-0.13559	-0.39094	-0.33722	-0.13693	-0.19317	-0.21404
Fructose	0.68109	0.81848	0.95109	1	0.70122	0.87878	0.74229	0.51322	0.49693	0.43841	0.46996	0.78817	0.73311	-0.92407	-0.70196	-0.74159	0.52245	0.40757	0.32024	0.29639	0.31767	0.18784	-0.0065417	0.12065	0.098089	0.035145	0.071763	-0.063294	-0.33715	-0.25932	-0.085723	-0.16333	-0.18153
Glycine	0.61761	0.66782	0.69897	0.70122	1	0.68223	0.66928	0.55247	0.448	0.5095	0.16413	0.64746	0.63459	-0.6865	-0.40564	-0.52266	0.35396	0.24577	0.12091	0.11265	0.14088	0.15146	-0.068183	0.012741	0.027655	-0.040914	-0.016819	-0.020555	-0.26867	-0.18687	-0.047993	-0.13384	-0.17795
Sucrose	0.68898	0.76312	0.83935	0.87878	0.68223	1	0.70909	0.52574	0.54476	0.52246	0.29147	0.74337	0.66525	-0.83156	-0.54	-0.57648	0.43694	0.32599	0.18672	0.18516	0.21272	0.17506	-0.018035	0.076945	0.049141	-0.015328	0.016154	0.035851	-0.28875	-0.20663	-0.031671	-0.096098	-0.12337
Palmitic acid	0.78367	0.72248	0.75092	0.74229	0.66928	0.70909	1	0.62076	0.52006	0.6873	0.097168	0.70874	0.63924	-0.75292	-0.40868	-0.5518	0.39783	0.27549	0.14127	0.14515	0.17415	0.17094	-0.037102	0.061285	-0.002533	-0.016835	-0.011291	0.043039	-0.24757	-0.17927	-0.011803	-0.055813	-0.12817
Cysteine	0.59226	0.53092	0.52489	0.51322	0.55247	0.52574	0.62076	1	0.43378	0.58797	-0.037519	0.55794	0.5563	-0.54444	-0.20842	-0.37477	0.1895	0.071319	-0.069407	-0.062104	-0.033746	0.023579	-0.17168	-0.10559	-0.14973	-0.16177	-0.14153	-0.014043	-0.2498	-0.23313	-0.1067	-0.1412	-0.20982
Tyrosine	0.56407	0.51087	0.46265	0.49693	0.448	0.54476	0.52006	0.43378	1	0.49996	-0.01897	0.40406	0.36941	-0.44257	-0.20819	-0.27288	0.38422	0.29348	0.16411	0.1869	0.20276	0.28999	0.13587	0.16359	0.12104	0.11819	0.13617	0.25569	0.0040921	0.063473	0.11711	0.092067	0.073587
Stearic acid	0.72109	0.51927	0.41931	0.43841	0.5095	0.52246	0.6873	0.58797	0.49996	1	-0.29495	0.47494	0.44892	-0.47383	-0.0037264	-0.15514	0.29525	0.19818	-0.016378	0.022676	0.046002	0.24193	0.045935	0.032466	0.024149	0.0054015	0.020375	0.28014	0.0015972	0.043821	0.1417	0.094114	0.018941
Oleic acid	-0.088657	0.2187	0.47075	0.46996	0.16413	0.29147	0.097168	-0.037519	-0.01897	-0.29495	1	0.266	0.25259	-0.3977	-0.88721	-0.51548	0.16564	0.17571	0.26554	0.22013	0.19629	-0.064712	-0.064395	0.064518	0.047834	-0.0060653	0.014184	-0.30958	-0.33677	-0.30789	-0.21586	-0.28289	-0.23148
Citrulline	0.62378	0.6572	0.80114	0.78817	0.64746	0.74337	0.70874	0.55794	0.40406	0.47494	0.266	1	0.8062	-0.84759	-0.51763	-0.62365	0.16236	0.015866	-0.07706	-0.094713	-0.073326	-0.14653	-0.34383	-0.2415	-0.25553	-0.31421	-0.28736	-0.23064	-0.58005	-0.52717	-0.31583	-0.40829	-0.44827
GABA	0.53703	0.5706	0.72205	0.73311	0.63459	0.66525	0.63924	0.5563	0.36941	0.44892	0.25259	0.8062	1	-0.83204	-0.48752	-0.53481	0.011568	-0.15097	-0.26147	-0.28957	-0.26658	-0.27973	-0.49611	-0.44788	-0.39219	-0.45975	-0.43796	-0.33774	-0.67371	-0.60142	-0.47715	-0.57484	-0.63493
LT50	-0.65736	-0.71737	-0.91232	-0.92407	-0.6865	-0.83156	-0.75292	-0.54444	-0.44257	-0.47383	-0.3977	-0.84759	-0.83204	1	0.63444	0.70074	-0.3191	-0.16534	-0.0711	-0.043666	-0.066551	0.0534	0.24858	0.13675	0.12719	0.21031	0.17521	0.2049	0.52496	0.44544	0.27817	0.35052	0.39871
Linoleic acid	-0.23464	-0.53986	-0.71879	-0.70196	-0.40564	-0.54	-0.40868	-0.20842	-0.20819	-0.0037264	-0.88721	-0.51763	-0.48752	0.63444	1	0.69393	-0.33371	-0.30079	-0.32532	-0.28213	-0.27596	-0.03713	0.045689	-0.10577	-0.071112	-0.032308	-0.052346	0.25226	0.36332	0.32902	0.18422	0.27133	0.24107
Tmin	-0.46784	-0.66015	-0.82335	-0.74159	-0.52266	-0.57648	-0.5518	-0.37477	-0.27288	-0.15514	-0.51548	-0.62365	-0.53481	0.70074	0.69393	1	-0.36556	-0.29983	-0.35721	-0.30297	-0.33315	-0.0063337	0.11412	-0.12927	-0.0029711	-0.032804	-0.032403	0.30272	0.40845	0.40994	0.18518	0.21489	0.20813
Tryptophan	0.48534	0.62836	0.4901	0.52245	0.35396	0.43694	0.39783	0.1895	0.38422	0.29525	0.16564	0.16236	0.011568	-0.3191	-0.33371	-0.36556	1	0.90683	0.85855	0.85368	0.87111	0.8007	0.72657	0.79589	0.78196	0.74731	0.78109	0.4582	0.49133	0.53326	0.56345	0.59607	0.57987
Glutamic acid	0.3763	0.56175	0.37588	0.40757	0.24577	0.32599	0.27549	0.071319	0.29348	0.19818	0.17571	0.015866	-0.15097	-0.16534	-0.30079	-0.29983	0.90683	1	0.94348	0.9426	0.94969	0.88032	0.84505	0.90984	0.87365	0.87153	0.8964	0.53638	0.62128	0.63818	0.67707	0.70428	0.71136
Glutamine	0.23493	0.4516	0.31618	0.32024	0.12091	0.18672	0.14127	-0.069407	0.16411	-0.016378	0.26554	-0.07706	-0.26147	-0.0711	-0.32532	-0.35721	0.85855	0.94348	1	0.98229	0.98744	0.81035	0.82916	0.92945	0.86944	0.88778	0.90631	0.42383	0.60129	0.59272	0.63353	0.67739	0.70107
Arginine	0.25894	0.43708	0.28571	0.29639	0.11265	0.18516	0.14515	-0.062104	0.1869	0.022676	0.22013	-0.094713	-0.28957	-0.043666	-0.28213	-0.30297	0.85368	0.9426	0.98229	1	0.98302	0.83476	0.85224	0.94764	0.87391	0.9	0.92045	0.46805	0.64239	0.6303	0.668	0.71026	0.74429
Proline	0.28279	0.46255	0.31342	0.31767	0.14088	0.21272	0.17415	-0.033746	0.20276	0.046002	0.19629	-0.073326	-0.26658	-0.066551	-0.27596	-0.33315	0.87111	0.94969	0.98744	0.98302	1	0.83529	0.84819	0.94885	0.87176	0.90045	0.91159	0.45436	0.62886	0.61515	0.67786	0.71517	0.73277
Aspartic acid	0.31333	0.38037	0.12311	0.18784	0.15146	0.17506	0.17094	0.023579	0.28999	0.24193	-0.064712	-0.14653	-0.27973	0.0534	-0.03713	-0.0063337	0.8007	0.88032	0.81035	0.83476	0.83529	1	0.90438	0.87564	0.87059	0.87133	0.89388	0.67311	0.76594	0.79997	0.78607	0.79984	0.79326
Serine	0.11364	0.18674	-0.064898	-0.0065417	-0.068183	-0.018035	-0.037102	-0.17168	0.13587	0.045935	-0.064395	-0.34383	-0.49611	0.24858	0.045689	0.11412	0.72657	0.84505	0.82916	0.85224	0.84819	0.90438	1	0.91442	0.90737	0.90769	0.92706	0.65931	0.85014	0.85501	0.80775	0.85168	0.8626
Asparagine	0.18316	0.30414	0.10194	0.12065	0.012741	0.076945	0.061285	-0.10559	0.16359	0.032466	0.064518	-0.2415	-0.44788	0.13675	-0.10577	-0.12927	0.79589	0.90984	0.92945	0.94764	0.94885	0.87564	0.91442	1	0.89888	0.93911	0.93752	0.57701	0.76597	0.73628	0.78349	0.83319	0.86432
Valine	0.12346	0.27427	0.051635	0.098089	0.027655	0.049141	-0.002533	-0.14973	0.12104	0.024149	0.047834	-0.25553	-0.39219	0.12719	-0.071112	-0.0029711	0.78196	0.87365	0.86944	0.87391	0.87176	0.87059	0.90737	0.89888	1	0.89544	0.91863	0.6005	0.77376	0.77861	0.74956	0.78269	0.78554
Leucine	0.11337	0.25361	0.013612	0.035145	-0.040914	-0.015328	-0.016835	-0.16177	0.11819	0.0054015	-0.0060653	-0.31421	-0.45975	0.21031	-0.032308	-0.032804	0.74731	0.87153	0.88778	0.9	0.90045	0.87133	0.90769	0.93911	0.89544	1	0.9349	0.55491	0.79449	0.78771	0.75173	0.80623	0.83955
Lysine	0.1404	0.28135	0.040545	0.071763	-0.016819	0.016154	-0.011291	-0.14153	0.13617	0.020375	0.014184	-0.28736	-0.43796	0.17521	-0.052346	-0.032403	0.78109	0.8964	0.90631	0.92045	0.91159	0.89388	0.92706	0.93752	0.91863	0.9349	1	0.59684	0.80471	0.80286	0.76573	0.80132	0.83525
Methionine	0.2066	0.1415	-0.13559	-0.063294	-0.020555	0.035851	0.043039	-0.014043	0.25569	0.28014	-0.30958	-0.23064	-0.33774	0.2049	0.25226	0.30272	0.4582	0.53638	0.42383	0.46805	0.45436	0.67311	0.65931	0.57701	0.6005	0.55491	0.59684	1	0.68461	0.70509	0.65585	0.66791	0.64705
Alanine	-0.062668	-0.072582	-0.39094	-0.33715	-0.26867	-0.28875	-0.24757	-0.2498	0.0040921	0.0015972	-0.33677	-0.58005	-0.67371	0.52496	0.36332	0.40845	0.49133	0.62128	0.60129	0.64239	0.62886	0.76594	0.85014	0.76597	0.77376	0.79449	0.80471	0.68461	1	0.9056	0.76813	0.86442	0.87501
Isoleucine	-0.02232	-0.039484	-0.33722	-0.25932	-0.18687	-0.20663	-0.17927	-0.23313	0.063473	0.043821	-0.30789	-0.52717	-0.60142	0.44544	0.32902	0.40994	0.53326	0.63818	0.59272	0.6303	0.61515	0.79997	0.85501	0.73628	0.77861	0.78771	0.80286	0.70509	0.9056	1	0.76141	0.81496	0.83148
Histidine	0.12301	0.10952	-0.13693	-0.085723	-0.047993	-0.031671	-0.011803	-0.1067	0.11711	0.1417	-0.21586	-0.31583	-0.47715	0.27817	0.18422	0.18518	0.56345	0.67707	0.63353	0.668	0.67786	0.78607	0.80775	0.78349	0.74956	0.75173	0.76573	0.65585	0.76813	0.76141	1	0.78662	0.78185
Threonine	0.12124	0.083051	-0.19317	-0.16333	-0.13384	-0.096098	-0.055813	-0.1412	0.092067	0.094114	-0.28289	-0.40829	-0.57484	0.35052	0.27133	0.21489	0.59607	0.70428	0.67739	0.71026	0.71517	0.79984	0.85168	0.83319	0.78269	0.80623	0.80132	0.66791	0.86442	0.81496	0.78662	1	0.88142
Phenylalanine	0.027742	0.063742	-0.21404	-0.18153	-0.17795	-0.12337	-0.12817	-0.20982	0.073587	0.018941	-0.23148	-0.44827	-0.63493	0.39871	0.24107	0.20813	0.57987	0.71136	0.70107	0.74429	0.73277	0.79326	0.8626	0.86432	0.78554	0.83955	0.83525	0.64705	0.87501	0.83148	0.78185	0.88142	1
